# Supplementary material for: Tetra­aqua­bis[2-(thio­semicarbazonometh­yl)benzene­sulfonato]calcium(II)
Source: Acta Crystallogr Sect E Struct Rep Online. 2009 Sep 12;65(Pt 10):m1195. doi: 10.1107/S1600536809035971 (PMC2970444; doi:10.1107/S1600536809035971)
Supplement: Supplementary file 2 [file e-65-m1195-Isup2.hkl]

# 
# h,k,l, Fc-squared, Fo-squared, sigma(Fo-squared) and status flag 
# 
data_I
_shelx_title ' I         P-1' 
_shelx_refln_list_code          4 
_shelx_F_calc_maximum      115.54 
_exptl_crystal_F_000       326.00 
_reflns_d_resolution_high  0.8404 
 
loop_ 
 _symmetry_equiv_pos_as_xyz 
 'x, y, z' 
 '-x, -y, -z' 
 
_cell_length_a     6.9123 
_cell_length_b     9.6383 
_cell_length_c    10.9481 
_cell_angle_alpha  64.372 
_cell_angle_beta   87.708 
_cell_angle_gamma  83.225 
 
_shelx_F_squared_multiplier     1.000 
 
loop_ 
 _refln_index_h 
 _refln_index_k 
 _refln_index_l 
 _refln_F_squared_calc 
 _refln_F_squared_meas 
 _refln_F_squared_sigma 
 _refln_observed_status 
   1   0   0       17.27       15.30      2.13 o 
   2   0   0        8.00        6.24      3.65 o 
   3   0   0      407.45      563.34     16.29 o 
   4   0   0      215.98      252.36     12.71 o 
   5   0   0        0.01       -0.79      2.78 o 
   6   0   0        6.48        3.77      2.44 o 
   7   0   0        0.86       -3.88      5.25 o 
   8   0   0        7.74        4.03      7.45 o 
  -7   1   0        0.57        4.57      4.94 o 
  -6   1   0       74.95       87.52     10.65 o 
  -5   1   0      256.44      278.60      9.41 o 
  -4   1   0       75.30       73.83      5.01 o 
  -3   1   0       41.41       45.21      5.40 o 
  -2   1   0       12.83       11.70      5.33 o 
  -1   1   0     5907.35     6742.79     36.47 o 
   0   1   0     1029.58      835.32     28.88 o 
   1   1   0      188.57       60.09     30.41 o 
   2   1   0    10947.22    10274.78     93.99 o 
   3   1   0     1303.39     1564.05     25.57 o 
   4   1   0      538.91      710.60     19.56 o 
   5   1   0       19.61       15.83      5.18 o 
   6   1   0        5.19        0.17      3.49 o 
   7   1   0      101.81       96.54     13.20 o 
  -7   2   0       13.87       15.53      7.61 o 
  -6   2   0       18.20       17.20      5.86 o 
  -5   2   0      533.06      545.00     22.15 o 
  -4   2   0      313.28      374.93     10.73 o 
  -3   2   0      284.01      259.21     21.39 o 
  -2   2   0       81.98       89.41     19.21 o 
  -1   2   0     1702.13     2123.06    137.72 o 
   0   2   0      208.26      150.18     20.85 o 
   1   2   0     2750.53     1858.51     19.56 o 
   2   2   0     1089.23      909.87     54.94 o 
   3   2   0      864.92      964.38    105.22 o 
   4   2   0     1232.95     1384.89     60.69 o 
   5   2   0       55.72       56.73      6.62 o 
   6   2   0      105.85      114.15     17.73 o 
   7   2   0       92.05      108.30     10.65 o 
   8   2   0        1.33        1.14      3.50 o 
  -7   3   0        4.00        4.19      5.71 o 
  -6   3   0       78.84       88.81     10.35 o 
  -5   3   0       20.37       22.75      7.23 o 
  -3   3   0      100.17       98.46      4.80 o 
  -2   3   0     3135.74     2940.95    149.48 o 
  -1   3   0     1078.34     1151.10     27.68 o 
   0   3   0      853.54      902.91     72.53 o 
   1   3   0      101.63       91.37      3.50 o 
   2   3   0      275.11      278.85     12.82 o 
   3   3   0        0.36       -1.08      1.60 o 
   4   3   0        3.41        5.99      2.11 o 
   5   3   0        0.56       -0.89      2.20 o 
   6   3   0      108.59      113.40     11.19 o 
   7   3   0        6.40        8.91      4.64 o 
   8   3   0        3.38        2.59      4.11 o 
  -7   4   0       57.27       57.61     10.65 o 
  -6   4   0        1.00       -6.24      6.24 o 
  -5   4   0        1.67       40.41      7.45 o 
  -4   4   0       37.33       29.97      4.76 o 
  -3   4   0      609.33      563.79     13.19 o 
  -1   4   0     1875.10     1923.16     42.40 o 
   0   4   0      359.30      407.57     29.35 o 
   1   4   0      734.49      652.97     24.24 o 
   2   4   0       76.12       82.43      5.63 o 
   3   4   0      116.95       90.23      6.92 o 
   4   4   0      132.58      151.53      9.29 o 
   5   4   0      467.95      510.67     17.05 o 
   6   4   0        5.14       11.19      6.54 o 
   7   4   0       18.94       17.12      5.71 o 
  -6   5   0        2.61        7.23      5.79 o 
  -5   5   0        0.73        2.16      3.15 o 
  -4   5   0      176.11      185.88     15.87 o 
  -2   5   0       26.60       22.71      3.42 o 
  -1   5   0       62.43       59.10      2.75 o 
   0   5   0      250.43      213.39     17.63 o 
   1   5   0      105.51      208.17      9.40 o 
   2   5   0      108.20      126.87      8.30 o 
   3   5   0       76.70       74.66      6.01 o 
   4   5   0      203.24      212.49     10.73 o 
   5   5   0       40.73       47.31      7.53 o 
   6   5   0       31.84       39.58      8.75 o 
   7   5   0        8.41       15.60      6.92 o 
  -6   6   0        4.26        8.75      7.08 o 
  -5   6   0       40.81       40.56      6.66 o 
  -4   6   0      144.39      158.43      9.59 o 
  -3   6   0        2.64        3.20      3.14 o 
  -2   6   0      250.26      305.03     14.01 o 
  -1   6   0      228.61      202.81     68.42 o 
   0   6   0      319.25      327.16     12.96 o 
   1   6   0      192.96      223.28      7.93 o 
   2   6   0        0.62        0.16      2.00 o 
   3   6   0        4.99        2.51      3.33 o 
   4   6   0      156.38      166.54      8.11 o 
   5   6   0       23.59       19.90      3.74 o 
   6   6   0        6.79        9.44      5.10 o 
   7   6   0       42.12       43.38      9.29 o 
  -5   7   0      104.14      124.68     15.95 o 
  -4   7   0        7.58        6.58      3.44 o 
  -3   7   0        8.15       13.67      4.27 o 
  -2   7   0      201.83      181.95      8.81 o 
  -1   7   0      367.91      325.31      9.20 o 
   0   7   0      220.54      239.50     12.55 o 
   1   7   0       22.52       22.00      3.77 o 
   2   7   0       16.62       18.44      3.62 o 
   3   7   0      557.81      452.73     44.25 o 
   4   7   0        1.14       -0.16      2.79 o 
   5   7   0       36.07       37.81      4.74 o 
   6   7   0        0.66        0.69      4.49 o 
  -4   8   0        7.40       10.67      5.10 o 
  -3   8   0       42.56       72.64      7.02 o 
  -2   8   0      152.69      130.07      6.92 o 
  -1   8   0       21.27       19.11      5.48 o 
   0   8   0       26.16       31.36      6.39 o 
   1   8   0        0.11        6.47      4.80 o 
   2   8   0     1336.90     1372.31    165.03 o 
   3   8   0        4.85        6.47      3.80 o 
   4   8   0       18.02       20.71      3.95 o 
   5   8   0       65.35       49.89      5.21 o 
  -3   9   0       48.99       56.78      9.74 o 
  -2   9   0       14.40       11.56      5.33 o 
  -1   9   0       19.36       13.62      5.48 o 
   0   9   0        0.08        6.01      5.71 o 
   1   9   0       59.96       58.22      7.69 o 
   2   9   0      129.00      136.08     11.34 o 
   3   9   0        9.48        8.19      5.18 o 
   4   9   0      202.34      181.44     18.34 o 
  -1  10   0        0.52        5.02      4.49 o 
   0  10   0       10.58        9.13      5.33 o 
   1  10   0       75.62       92.92     10.50 o 
   2  10   0       29.26       31.58      7.39 o 
  -4  -9   1       36.01       36.08      5.48 o 
  -3  -9   1       85.07       89.05     10.20 o 
  -2  -9   1       65.15       57.53      8.07 o 
  -1  -9   1       35.84       46.04      8.52 o 
   0  -9   1      105.66       97.88     11.11 o 
   1  -9   1       72.67       90.26     10.81 o 
   2  -9   1        1.60        0.91      4.27 o 
  -5  -8   1        0.24       -2.13      6.32 o 
  -4  -8   1       74.33       75.79      6.84 o 
  -3  -8   1      283.32      284.18     28.73 o 
  -2  -8   1       78.29       75.43      6.18 o 
  -1  -8   1       63.98      102.67     10.12 o 
   0  -8   1        2.48        1.75      4.11 o 
   1  -8   1        8.61        7.23      4.41 o 
   2  -8   1      184.66      165.00      7.71 o 
   3  -8   1       46.22       56.74      6.02 o 
   4  -8   1        9.31        4.19      7.92 o 
  -6  -7   1        0.31       -0.08      4.72 o 
  -5  -7   1        8.19       16.36      6.47 o 
  -4  -7   1      178.71      181.79     10.35 o 
  -3  -7   1       41.33       41.30      5.25 o 
  -2  -7   1       29.67       32.27      6.62 o 
  -1  -7   1      363.00      387.67     16.56 o 
   0  -7   1     1635.70     1401.34     34.17 o 
   1  -7   1      291.03      306.90      9.42 o 
   2  -7   1       68.34       55.18      4.82 o 
   3  -7   1        1.90        4.72      3.39 o 
   4  -7   1        1.56       -0.47      2.97 o 
   5  -7   1        8.28       14.68      5.07 o 
  -6  -6   1        1.75        4.87      5.02 o 
  -5  -6   1      348.92      433.58     22.61 o 
  -4  -6   1        2.99        0.66      2.87 o 
  -3  -6   1       10.83        6.68      2.77 o 
  -2  -6   1      290.07      272.85     44.82 o 
  -1  -6   1     1310.67     1249.81    115.30 o 
   0  -6   1       58.45       90.24      4.92 o 
   1  -6   1      596.52      650.73     17.47 o 
   2  -6   1      630.90      604.55     19.73 o 
   3  -6   1       67.72       68.85      6.07 o 
   4  -6   1       48.51       50.89      7.27 o 
   5  -6   1        4.22       11.87      4.77 o 
  -7  -5   1        1.85        4.11      5.18 o 
  -6  -5   1       73.82       63.70      9.29 o 
  -5  -5   1      366.64      368.66     19.71 o 
  -4  -5   1       18.22       12.29      3.14 o 
  -3  -5   1       34.51       28.85      3.48 o 
  -2  -5   1      381.42      340.26     43.12 o 
  -1  -5   1      116.98      110.50      5.78 o 
   0  -5   1      133.09      127.61     18.42 o 
   1  -5   1      713.56      636.07     39.75 o 
   2  -5   1      148.24      165.07      7.90 o 
   3  -5   1       11.40       14.40      3.75 o 
   4  -5   1      510.55      606.39     25.19 o 
   5  -5   1        3.10        1.20      3.73 o 
   6  -5   1       19.45       22.75      9.29 o 
  -7  -4   1        0.60       -3.81      3.81 o 
  -6  -4   1      264.20      273.53     17.20 o 
  -5  -4   1        4.18        5.75      2.78 o 
  -4  -4   1       16.55       18.97      3.22 o 
  -3  -4   1      122.52      116.68      3.90 o 
  -2  -4   1      844.79      843.64     65.60 o 
  -1  -4   1      467.34      493.70      8.21 o 
   0  -4   1       48.39       44.94      8.14 o 
   1  -4   1      998.90      932.08     42.94 o 
   2  -4   1      296.31      317.78      9.57 o 
   3  -4   1      148.93      168.92     15.75 o 
   4  -4   1       87.58       84.05      8.75 o 
   5  -4   1       21.51       72.91     11.50 o 
   6  -4   1        0.75       29.45      9.36 o 
   7  -4   1       31.75       55.18     11.19 o 
  -7  -3   1       85.97       72.37      9.59 o 
  -6  -3   1      196.65      168.65     12.94 o 
  -5  -3   1       15.80       11.22      3.05 o 
  -4  -3   1      373.83      440.77      8.58 o 
  -3  -3   1      480.47      437.10     14.35 o 
  -2  -3   1      112.61      161.11     30.10 o 
  -1  -3   1      631.01      652.78     61.80 o 
   1  -3   1     2345.19     2305.62     97.08 o 
   2  -3   1       43.37       63.34      4.87 o 
   3  -3   1       18.29       21.11      4.30 o 
   4  -3   1      170.15      154.14     26.60 o 
   5  -3   1      181.50      208.30     15.53 o 
   6  -3   1        7.06        0.99      5.48 o 
   7  -3   1        6.00        9.21      7.92 o 
  -8  -2   1       36.20       55.55      8.22 o 
  -7  -2   1        6.28        8.83      5.93 o 
  -6  -2   1      194.63      201.63     24.78 o 
  -5  -2   1      211.75      222.15     13.37 o 
  -4  -2   1       63.02       49.13      3.49 o 
  -3  -2   1        1.18       -0.35      1.48 o 
  -2  -2   1     1831.80     2172.24     67.05 o 
  -1  -2   1     2793.19     2336.39     89.98 o 
   0  -2   1     1362.86     1597.51     44.64 o 
   1  -2   1      514.96      628.41     76.34 o 
   2  -2   1      167.95      144.53     21.92 o 
   3  -2   1      114.78       82.55      5.12 o 
   4  -2   1     1118.02     1228.57     31.44 o 
   5  -2   1       42.23       52.05      8.38 o 
   6  -2   1       42.57       49.70      8.91 o 
   7  -2   1        9.16        9.51      8.14 o 
  -7  -1   1       13.02        4.77      3.92 o 
  -6  -1   1       18.89       19.19      4.27 o 
  -5  -1   1       86.87       90.42      4.27 o 
  -4  -1   1       23.66       15.37      2.26 o 
  -3  -1   1      859.66      937.63     19.02 o 
  -2  -1   1     1057.81     1205.20     26.94 o 
  -1  -1   1      366.55      334.47     26.53 o 
   0  -1   1     3567.73     3676.37    142.38 o 
   1  -1   1      248.85      234.82     10.00 o 
   2  -1   1      550.74      587.18    154.19 o 
   3  -1   1      240.40       97.88      7.23 o 
   4  -1   1      280.76      225.58     11.95 o 
   5  -1   1      194.63      233.95     14.46 o 
   6  -1   1      164.93      205.41     16.13 o 
   7  -1   1      105.76      126.03     14.15 o 
  -8   0   1        6.73        3.50      6.47 o 
  -7   0   1       54.22       47.57      9.44 o 
  -6   0   1        2.69        0.01      3.29 o 
  -5   0   1      298.22      346.13     15.34 o 
  -4   0   1       10.68       14.44      4.57 o 
  -3   0   1       19.12       21.82      3.46 o 
  -2   0   1     2202.84     2034.70    243.61 o 
  -1   0   1     2928.73     3564.31    131.13 o 
   0   0   1        5.88       13.31      0.88 o 
   2   0   1     2788.24     2905.19     32.49 o 
   3   0   1       50.14       35.61      4.41 o 
   4   0   1      497.27      428.17     15.30 o 
   5   0   1       14.52       19.41      5.71 o 
   6   0   1       29.52       23.89      6.09 o 
   7   0   1       55.76       58.45      9.36 o 
   8   0   1      122.22      187.83     18.80 o 
  -8   1   1       32.64       25.87      8.22 o 
  -7   1   1        6.47        1.44      7.00 o 
  -6   1   1       53.41       50.99      7.99 o 
  -5   1   1       16.04       15.15      3.20 o 
  -4   1   1        0.88        7.71      2.84 o 
  -3   1   1        6.57       -0.97      2.08 o 
  -2   1   1       71.04       71.52      2.93 o 
  -1   1   1     2154.47     2395.04     32.40 o 
   0   1   1      474.12      497.31     84.21 o 
   1   1   1     1118.49     1171.55     12.02 o 
   2   1   1    13349.78     9985.02     71.69 o 
   3   1   1      257.37      265.84      9.66 o 
   4   1   1     1139.61      948.66     21.23 o 
   5   1   1      178.75      210.89     11.87 o 
   6   1   1       77.23       69.86      8.60 o 
   7   1   1       53.73       68.35      6.69 o 
  -7   2   1       72.26       72.61     10.43 o 
  -6   2   1        4.34        5.48      5.18 o 
  -5   2   1       11.24        0.99      5.48 o 
  -4   2   1        2.66        5.56      2.37 o 
  -3   2   1     2446.11     2504.57    140.30 o 
  -2   2   1       76.66       58.80      5.16 o 
  -1   2   1      278.54      376.70     33.64 o 
   0   2   1       98.79      105.02      5.55 o 
   1   2   1     2283.48     2153.65     24.51 o 
   2   2   1      905.62      846.18     32.80 o 
   3   2   1     2159.54     2083.04     36.34 o 
   4   2   1     2643.43     2439.38    167.55 o 
   5   2   1      147.46      150.88      6.54 o 
   6   2   1       47.48       46.89      9.09 o 
   7   2   1       57.96       74.05      9.59 o 
   8   2   1        2.27        7.45      4.80 o 
  -7   3   1       27.08       40.03      8.22 o 
  -6   3   1       46.11       40.18      8.38 o 
  -5   3   1       59.96       62.79      9.21 o 
  -4   3   1      408.70      425.91     90.98 o 
  -3   3   1     1260.55     1308.70    123.85 o 
  -2   3   1       10.72       14.02      2.40 o 
  -1   3   1      249.77      291.16     37.56 o 
   0   3   1       13.46       11.19      3.38 o 
   1   3   1      339.11      155.33      6.47 o 
   2   3   1      586.78      492.02     12.33 o 
   3   3   1      511.11      527.13     77.70 o 
   4   3   1        1.84        2.96      4.84 o 
   5   3   1      169.82      192.87     16.60 o 
   6   3   1     1061.36      774.00     21.08 o 
   8   3   1        0.05        6.39      4.87 o 
  -7   4   1        3.67        6.17      6.85 o 
  -6   4   1       16.90       10.28      5.55 o 
  -5   4   1       62.87       76.72     10.28 o 
  -4   4   1      236.38      216.16     17.47 o 
  -3   4   1      169.57      195.27     38.20 o 
  -2   4   1       45.97       41.11      3.42 o 
  -1   4   1      168.23      181.43     16.29 o 
   0   4   1     3161.66     2500.83    288.86 o 
   1   4   1        3.04        4.23      1.11 o 
   2   4   1       23.24       21.16      3.42 o 
   3   4   1      128.91      119.31     15.67 o 
   4   4   1      355.87      414.63     15.98 o 
   5   4   1      571.08      518.81     17.88 o 
   6   4   1       11.30        8.14      4.19 o 
   7   4   1        0.30        5.18      4.72 o 
  -6   5   1       44.09       41.40      7.92 o 
  -5   5   1      118.20      120.40     20.43 o 
  -4   5   1       95.65       90.62      7.80 o 
  -3   5   1       38.07       39.17      4.42 o 
  -2   5   1      139.38      121.07     23.86 o 
  -1   5   1      384.93      375.99     19.14 o 
   0   5   1      223.30      167.73     20.43 o 
   1   5   1      596.35      535.64     33.47 o 
   2   5   1      235.36      190.88      8.68 o 
   3   5   1      746.35      862.89     21.16 o 
   4   5   1       85.73       94.22      8.07 o 
   5   5   1       16.49       13.54      5.40 o 
   6   5   1       61.07       59.59      7.84 o 
   7   5   1        5.33       16.29      5.63 o 
  -6   6   1        4.32        1.37      5.79 o 
  -5   6   1        8.98        3.64      3.44 o 
  -4   6   1      218.59      208.92     19.17 o 
  -3   6   1      141.31      164.14      8.03 o 
  -2   6   1      155.94      137.47      6.70 o 
  -1   6   1       51.88       39.73      3.44 o 
   0   6   1      382.51      281.75     38.44 o 
   1   6   1      948.89      836.89     36.26 o 
   2   6   1      213.71      181.67     10.04 o 
   3   6   1       49.96       32.57      4.57 o 
   4   6   1      374.51      359.98     14.76 o 
   5   6   1        8.75        8.68      4.57 o 
   6   6   1       42.95       38.97      5.93 o 
   7   6   1       13.73        9.74      5.48 o 
  -5   7   1        9.34       13.18      4.63 o 
  -4   7   1        2.45        1.94      3.98 o 
  -3   7   1       53.40       42.79     10.69 o 
  -2   7   1      180.71      188.27      8.68 o 
  -1   7   1      291.17      243.20     18.65 o 
   0   7   1       51.15      136.69     39.88 o 
   1   7   1       49.64       54.34      6.24 o 
   2   7   1      107.95       84.78      6.78 o 
   3   7   1      292.34      291.41     13.70 o 
   4   7   1        5.06        3.28      3.12 o 
   5   7   1        0.86       -0.83      2.97 o 
   6   7   1       39.92       45.84      5.31 o 
  -4   8   1       26.20       31.29      5.56 o 
  -3   8   1      194.17      196.22     27.02 o 
  -2   8   1        8.40       12.96      3.93 o 
  -1   8   1       13.47       18.57      5.25 o 
   0   8   1       11.93        8.75      3.96 o 
   1   8   1       85.26       99.40      8.98 o 
   2   8   1      124.32      156.56     31.89 o 
   3   8   1        9.85        8.07      4.27 o 
   4   8   1       30.40       34.48      6.09 o 
   5   8   1       25.73       28.18      4.64 o 
   6   8   1       22.10       33.79      8.22 o 
  -3   9   1        2.25        0.17      3.15 o 
  -2   9   1       39.51       44.07      7.45 o 
  -1   9   1      155.07      170.63     13.40 o 
   0   9   1       63.82       57.92      7.92 o 
   1   9   1      107.10      101.60      9.74 o 
   2   9   1       14.32       14.69      5.33 o 
   3   9   1        3.17        1.27      2.75 o 
   4   9   1      120.77      120.52     17.35 o 
   5   9   1       24.26       36.57      5.54 o 
  -2  10   1        8.55       10.04      5.10 o 
  -1  10   1       38.06       54.72      8.75 o 
   0  10   1        2.86        9.59      5.63 o 
   1  10   1       92.06       96.66     10.35 o 
   2  10   1        6.66        2.97      3.73 o 
   3  10   1       24.09       23.97      6.24 o 
  -3  -9   2        1.49       -2.97      5.10 o 
  -2  -9   2       25.70       31.20      7.45 o 
  -1  -9   2       41.89       37.21      7.92 o 
   0  -9   2       29.38       24.35      7.61 o 
   1  -9   2        9.66       18.80      6.54 o 
  -4  -8   2       13.27        9.21      7.23 o 
  -3  -8   2       42.64       45.03      8.34 o 
  -2  -8   2        1.72        0.99      3.73 o 
  -1  -8   2      100.80      121.62     12.10 o 
   0  -8   2       60.36      109.82     11.95 o 
   1  -8   2      140.91      153.28     13.70 o 
   2  -8   2       31.11       34.48      8.30 o 
   3  -8   2       17.61       21.67      6.63 o 
  -5  -7   2       52.37       53.95      9.90 o 
  -4  -7   2      152.57      134.33     13.02 o 
  -3  -7   2       84.06       95.09      7.12 o 
  -2  -7   2       68.35       84.48      9.44 o 
  -1  -7   2      312.93      345.44     17.81 o 
   0  -7   2       76.64       89.58     10.65 o 
   1  -7   2       14.41       16.48      4.67 o 
   2  -7   2       15.73       25.76      5.41 o 
   3  -7   2       22.97       19.78      3.80 o 
   4  -7   2       81.94       81.17     10.27 o 
  -6  -6   2       33.10       34.55      7.61 o 
  -5  -6   2       92.63      100.00     11.80 o 
  -4  -6   2        1.86        1.02      3.32 o 
  -3  -6   2       85.99       66.74      5.43 o 
  -2  -6   2        4.83       14.60      4.27 o 
  -1  -6   2      530.70      592.08     13.65 o 
   0  -6   2       17.92       12.07      3.99 o 
   1  -6   2      278.85      268.71     31.09 o 
   2  -6   2      446.53      420.32     11.57 o 
   3  -6   2      184.75      214.16     13.76 o 
   4  -6   2       38.03       40.90      5.32 o 
   5  -6   2       18.61       17.41      4.02 o 
  -7  -5   2       24.70       22.53      6.92 o 
  -6  -5   2        2.33        1.14      4.41 o 
  -5  -5   2       12.70       12.86      5.63 o 
  -4  -5   2       83.26       68.04      5.20 o 
  -3  -5   2       54.48       52.34      4.68 o 
  -2  -5   2      376.49      359.13     20.85 o 
  -1  -5   2      483.54      461.57     10.48 o 
   0  -5   2      460.31      446.12     47.81 o 
   1  -5   2      221.30      183.48      8.44 o 
   2  -5   2      223.08      223.55      9.80 o 
   3  -5   2     1005.81     1009.59     46.98 o 
   4  -5   2      344.00      310.67     11.15 o 
   5  -5   2       16.55       16.32      5.41 o 
   6  -5   2       13.88       24.58      8.47 o 
  -7  -4   2        0.95       -3.28      4.94 o 
  -6  -4   2      166.77      186.46     15.22 o 
  -5  -4   2       73.94       67.13      9.13 o 
  -4  -4   2      115.82      117.56     20.97 o 
  -3  -4   2      217.67      166.16     17.88 o 
  -2  -4   2      960.77      639.85     90.31 o 
   0  -4   2      108.88       96.59      7.98 o 
   1  -4   2      108.50      113.03      7.75 o 
   2  -4   2      704.48      710.79     53.31 o 
   3  -4   2      832.98      883.84     43.11 o 
   4  -4   2       62.88       57.04      5.62 o 
   5  -4   2        6.14       15.15      6.40 o 
   6  -4   2      386.24      556.20     24.21 o 
  -7  -3   2       44.15       45.06      8.52 o 
  -6  -3   2       26.88       21.76      7.23 o 
  -5  -3   2        0.12       -0.53      3.81 o 
  -4  -3   2        0.16       -1.40      1.47 o 
  -3  -3   2      138.88      130.96      4.58 o 
  -2  -3   2      240.67      235.45      6.95 o 
  -1  -3   2      153.34      184.35     13.54 o 
   0  -3   2      970.89     1271.42     50.75 o 
   1  -3   2     1227.00     1392.93     23.57 o 
   2  -3   2       96.79      107.39     12.88 o 
   3  -3   2       34.69       28.87      4.03 o 
   4  -3   2       55.36       44.07      8.38 o 
   5  -3   2      702.38     1054.53     35.69 o 
   6  -3   2       18.60       29.60     10.89 o 
   7  -3   2       19.53       22.98     11.30 o 
  -7  -2   2      132.46      139.80     12.33 o 
  -6  -2   2       48.13       48.79      7.23 o 
  -5  -2   2       41.10       41.91      4.88 o 
  -4  -2   2      103.70      115.48     11.76 o 
  -3  -2   2      184.98      170.63      7.93 o 
  -2  -2   2       29.23       36.36      4.25 o 
  -1  -2   2       96.71      710.25    278.93 o 
   0  -2   2      402.25      297.83      7.62 o 
   1  -2   2     1065.59     1338.01     41.33 o 
   2  -2   2      103.34      104.16     10.88 o 
   3  -2   2       11.03        7.98      2.74 o 
   4  -2   2      710.03      708.24     24.81 o 
   5  -2   2       86.44      107.76     11.56 o 
   6  -2   2        5.15        4.49      5.40 o 
   7  -2   2       14.79        4.80      9.82 o 
  -7  -1   2        1.81        1.88      3.90 o 
  -6  -1   2       26.08       26.11      4.52 o 
  -5  -1   2        0.96       -0.57      2.26 o 
  -4  -1   2      627.34      618.72     25.64 o 
  -3  -1   2        1.60        4.93      3.77 o 
  -2  -1   2      359.37      413.94      5.73 o 
   0  -1   2     2797.82     2746.89     21.96 o 
   1  -1   2     1520.50     1818.93    173.56 o 
   2  -1   2       76.30       75.98      4.61 o 
   3  -1   2      230.96      235.47     12.10 o 
   4  -1   2      682.90      630.08     21.84 o 
   5  -1   2        1.67        0.30      4.11 o 
   6  -1   2       42.57       55.94      9.44 o 
   7  -1   2        5.49        9.13      7.23 o 
  -8   0   2        2.05        4.19      5.48 o 
  -7   0   2        0.25       -0.26      2.53 o 
  -6   0   2       13.25       13.27      4.19 o 
  -5   0   2      185.35      190.14     16.93 o 
  -4   0   2      403.37      453.72     12.55 o 
  -3   0   2     1033.14     1111.46     50.28 o 
  -1   0   2     6403.41     7086.30    143.81 o 
   0   0   2       10.65       22.27      1.98 o 
   2   0   2      837.44      717.53     25.34 o 
   3   0   2      485.08      498.80     17.05 o 
   4   0   2      118.08      100.84      8.52 o 
   5   0   2       62.12       61.04      9.44 o 
   6   0   2       64.44       76.79     10.65 o 
   7   0   2       75.62      121.99     13.93 o 
   8   0   2        2.98        4.10      5.55 o 
  -7   1   2       15.12       15.14      6.85 o 
  -6   1   2      103.92      111.35      7.33 o 
  -5   1   2       10.31       15.09      5.06 o 
  -4   1   2      137.04      148.93     10.31 o 
  -3   1   2     1567.66     1747.73     34.09 o 
  -2   1   2     1906.31     1940.02     64.23 o 
  -1   1   2       41.02       69.94      5.42 o 
   0   1   2     1808.52     2488.90     16.18 o 
   1   1   2      146.76      153.35      5.25 o 
   2   1   2      210.50       81.66      6.70 o 
   3   1   2      165.71      172.61      8.68 o 
   4   1   2        9.64        8.44      3.58 o 
   5   1   2        1.26       -2.81      4.49 o 
   6   1   2       69.96       89.72     10.35 o 
   7   1   2        0.16       -1.44      6.54 o 
  -7   2   2        2.73        2.06      4.49 o 
  -6   2   2      286.27      282.81     17.35 o 
  -5   2   2       41.50       63.93      9.66 o 
  -4   2   2      257.23      344.56     24.28 o 
  -3   2   2      391.31      398.67      6.76 o 
  -2   2   2      481.72      371.49     14.83 o 
  -1   2   2     3391.87     3692.56    100.61 o 
   0   2   2      608.24      656.23     38.62 o 
   1   2   2     3814.49     3321.44     71.31 o 
   2   2   2     1069.35      893.70     74.70 o 
   3   2   2      168.25      147.18      6.24 o 
   4   2   2      786.78     1046.68     24.66 o 
   5   2   2      167.25      209.97     12.02 o 
   6   2   2      135.52      137.60     11.87 o 
   7   2   2        1.75        0.69      3.04 o 
  -7   3   2       61.68       72.45     11.26 o 
  -6   3   2       21.55       13.32      7.00 o 
  -5   3   2       51.22       44.14      7.53 o 
  -4   3   2       60.28       22.91      5.48 o 
  -3   3   2      944.53     1067.38     53.01 o 
  -2   3   2       69.97       66.16      6.13 o 
  -1   3   2      444.09      421.37     66.29 o 
   0   3   2       64.46       49.06      2.42 o 
   1   3   2      921.70      866.49     82.92 o 
   2   3   2      306.32      362.04     32.35 o 
   3   3   2      222.91      255.62     16.60 o 
   4   3   2     1499.03     1257.58     27.86 o 
   5   3   2      943.31     1034.09     48.73 o 
   6   3   2      355.44      272.38     14.01 o 
   7   3   2        9.62       13.09      4.80 o 
  -7   4   2        2.64        0.08      5.10 o 
  -6   4   2       19.80       21.38      7.76 o 
  -5   4   2        7.33        5.93      6.47 o 
  -4   4   2      784.12      866.04     17.12 o 
  -3   4   2       27.00       36.02      5.14 o 
  -2   4   2     1597.10     1618.68     77.63 o 
  -1   4   2       55.74       66.12      8.26 o 
   0   4   2     2080.85     1996.26    190.65 o 
   1   4   2      691.45      557.12     18.19 o 
   2   4   2        6.74        7.31      3.28 o 
   3   4   2      233.87      258.37     11.38 o 
   4   4   2      578.57      575.81     18.19 o 
   5   4   2       64.19       59.97      7.53 o 
   6   4   2      158.42      115.45      9.36 o 
   7   4   2        1.45        1.90      3.96 o 
  -6   5   2        0.85        8.38      6.01 o 
  -5   5   2       37.88       41.62      5.40 o 
  -4   5   2      390.34      365.71     14.42 o 
  -3   5   2        9.58        5.08      2.23 o 
  -2   5   2       48.02       41.11      6.50 o 
  -1   5   2      265.11      250.95     25.23 o 
   0   5   2      322.96      217.03    109.10 o 
   1   5   2      182.32      166.54      5.97 o 
   2   5   2      702.39      724.22     18.42 o 
   3   5   2      638.24      686.78     20.17 o 
   4   5   2       79.76       89.42      7.92 o 
   5   5   2       90.07      106.85      9.51 o 
   6   5   2        0.35        3.42      4.87 o 
  -6   6   2       11.68       16.66      7.76 o 
  -5   6   2      324.37      365.40     13.93 o 
  -4   6   2       30.00       37.18      4.89 o 
  -3   6   2       77.88       61.11      9.02 o 
  -2   6   2       71.04       58.09      4.57 o 
  -1   6   2      159.44      119.20      5.46 o 
   0   6   2       94.53       53.67     15.60 o 
   1   6   2        1.40        0.53      2.70 o 
   2   6   2      700.77      569.80     16.06 o 
   3   6   2      986.17     1119.14     25.80 o 
   4   6   2       16.74       21.31      4.64 o 
   5   6   2        3.83       11.26      5.48 o 
   6   6   2       78.38      100.39     10.73 o 
  -5   7   2        2.19        7.12      4.24 o 
  -4   7   2       29.98       30.63      4.91 o 
  -3   7   2        6.38        4.16      2.90 o 
  -2   7   2      435.83      376.30     11.27 o 
  -1   7   2       50.50       42.75      8.38 o 
   0   7   2        8.07       29.90     14.57 o 
   1   7   2        6.66        1.98      2.43 o 
   2   7   2      691.02      556.87     17.88 o 
   3   7   2        1.58        0.83      3.34 o 
   4   7   2        2.35        4.49      4.11 o 
   5   7   2       33.10       39.05      6.92 o 
   6   7   2      180.15      206.10     13.54 o 
  -5   8   2        2.61       -1.58      3.60 o 
  -4   8   2        3.18        0.23      3.32 o 
  -3   8   2       63.76       66.61      9.40 o 
  -2   8   2       26.53       32.95      7.04 o 
  -1   8   2       75.65       66.74      7.61 o 
   0   8   2       17.75       16.44      5.10 o 
   1   8   2      592.63      585.18     19.64 o 
   2   8   2        4.02        9.29      4.19 o 
   3   8   2       15.60       19.78      5.48 o 
   4   8   2       80.13       88.59      8.75 o 
   5   8   2      127.42      108.14      8.83 o 
   6   8   2       13.17       11.87      4.72 o 
  -3   9   2       31.40       34.56      4.71 o 
  -2   9   2       38.21       50.91      8.52 o 
  -1   9   2       54.58       50.38      7.15 o 
   0   9   2       57.75       48.79      7.39 o 
   1   9   2       79.01       49.78      6.47 o 
   2   9   2       14.88       16.82      4.64 o 
   3   9   2        2.16        4.72      4.03 o 
   4   9   2       29.07       33.56      6.47 o 
   5   9   2       12.23       15.30      5.55 o 
  -2  10   2        6.42       11.26      6.09 o 
  -1  10   2        1.63        4.49      4.41 o 
   0  10   2       94.38       82.35      8.91 o 
   1  10   2       76.25       91.32      9.82 o 
   2  10   2       31.94       32.27      5.79 o 
   3  10   2       43.35       40.22      5.11 o 
   4  10   2        6.01       10.52      3.47 o 
  -3  -8   3        7.63       12.59      4.74 o 
  -2  -8   3        1.10        5.10      6.09 o 
  -1  -8   3       23.22       20.55      7.69 o 
   0  -8   3      125.40      147.80     13.85 o 
   1  -8   3        9.48       25.04      8.22 o 
   2  -8   3       18.30       18.04      7.61 o 
  -5  -7   3      102.71       96.73     12.49 o 
  -4  -7   3        4.12        2.89      5.10 o 
  -3  -7   3       36.70       32.19      5.93 o 
  -2  -7   3      200.43      197.13     17.47 o 
  -1  -7   3      418.36      508.32     23.06 o 
   0  -7   3       11.46       12.86      6.47 o 
   1  -7   3       32.92       26.26      7.53 o 
   2  -7   3       10.04       16.77      4.80 o 
   3  -7   3      102.53       99.71      9.36 o 
   4  -7   3        4.79        8.55      5.29 o 
  -6  -6   3       62.50       67.51     11.03 o 
  -5  -6   3        1.36        4.41      5.33 o 
  -4  -6   3        0.06        3.12      4.94 o 
  -3  -6   3       63.29       65.15     13.77 o 
  -2  -6   3      556.25      619.22     54.53 o 
  -1  -6   3        7.63       13.40      3.22 o 
   0  -6   3      515.87      543.87     20.70 o 
   1  -6   3       28.24       33.07      5.33 o 
   2  -6   3      124.16      117.56      9.00 o 
   3  -6   3       39.83       40.21      9.05 o 
   4  -6   3        9.01       10.91      5.41 o 
   5  -6   3       10.79       14.81      5.46 o 
  -6  -5   3       80.86       70.78     10.89 o 
  -5  -5   3        3.48        0.08      4.87 o 
  -4  -5   3        7.52        6.09      6.47 o 
  -3  -5   3      147.84      168.22      8.15 o 
  -2  -5   3      370.19      337.10     10.59 o 
  -1  -5   3       57.99       52.65      8.25 o 
   0  -5   3      375.57      370.89      8.07 o 
   1  -5   3      386.88      395.78     12.46 o 
   2  -5   3       50.84       64.31      7.06 o 
   3  -5   3        1.32        0.47      3.63 o 
   4  -5   3       11.55       11.85      3.35 o 
   5  -5   3       63.77      163.06     15.03 o 
  -7  -4   3       84.08       85.77     11.56 o 
  -6  -4   3        6.41        0.46      6.47 o 
  -5  -4   3       84.44       71.16     10.12 o 
  -4  -4   3        1.06        1.29      5.71 o 
  -3  -4   3      126.83      131.37      8.44 o 
  -2  -4   3       30.69       27.83      2.70 o 
  -1  -4   3        2.60       16.52      3.58 o 
   0  -4   3       77.71       80.46      6.28 o 
   1  -4   3       69.88       68.39      3.64 o 
   2  -4   3       15.12        8.03      4.23 o 
   3  -4   3      133.23      171.93      7.98 o 
   4  -4   3      182.28      180.36      8.77 o 
   5  -4   3      539.75      581.85     20.77 o 
   6  -4   3        0.17       -2.55      6.70 o 
  -7  -3   3        7.46       12.02      7.23 o 
  -6  -3   3        0.08       -2.06      4.49 o 
  -5  -3   3       40.18       35.69      7.31 o 
  -4  -3   3      376.40      405.53     17.85 o 
  -3  -3   3      270.56      290.02     18.07 o 
  -2  -3   3     1390.65     1551.10     90.57 o 
  -1  -3   3      263.85      553.86     75.33 o 
   0  -3   3     1801.33     1780.99    131.75 o 
   2  -3   3       58.11       93.80     14.79 o 
   3  -3   3       51.72       38.49      4.07 o 
   4  -3   3      502.30      559.82     17.75 o 
   5  -3   3        6.03        4.88      4.03 o 
   6  -3   3       15.26       18.19      5.16 o 
  -7  -2   3        9.46       11.56      5.48 o 
  -6  -2   3       64.24       78.16     10.65 o 
  -5  -2   3      186.65      208.50     16.06 o 
  -4  -2   3       35.92       28.03      3.53 o 
  -3  -2   3      585.23      616.85     31.57 o 
  -2  -2   3        1.85        6.89      1.91 o 
  -1  -2   3     2245.11     2630.66     62.27 o 
   0  -2   3      732.78      962.02     61.38 o 
   2  -2   3       72.86       98.23      5.07 o 
   3  -2   3      571.53      638.81     16.30 o 
   4  -2   3      137.87      129.62     11.26 o 
   5  -2   3        3.42       10.45     12.33 o 
   6  -2   3       98.93      104.15     19.14 o 
   7  -2   3       61.86       52.54      7.59 o 
  -7  -1   3       49.56       44.98      7.61 o 
  -6  -1   3        7.73       10.41      3.67 o 
  -5  -1   3      902.62     1124.82     21.22 o 
  -4  -1   3        0.01        1.46      2.52 o 
  -3  -1   3      223.30      257.10     25.60 o 
  -2  -1   3      279.19      294.43     22.65 o 
   0  -1   3      554.10      572.06     33.18 o 
   1  -1   3      415.85      562.96    129.76 o 
   2  -1   3     1159.78     1219.83     29.38 o 
   3  -1   3      937.13     1041.63     23.32 o 
   4  -1   3      217.04      197.00      9.71 o 
   5  -1   3        8.07        3.02      3.55 o 
   6  -1   3      125.51      127.40      9.27 o 
   7  -1   3       18.90       12.57      4.29 o 
  -7   0   3        0.15       -2.97      2.97 o 
  -6   0   3      312.72      283.19     36.23 o 
  -5   0   3       78.20       69.00      5.41 o 
  -4   0   3        4.13        4.62      2.03 o 
  -3   0   3       47.41       39.72      1.91 o 
  -2   0   3     3197.98     2977.39    217.89 o 
  -1   0   3      200.27      239.19     30.06 o 
   0   0   3      898.75     1113.39     35.54 o 
   1   0   3      269.03      276.04      9.05 o 
   2   0   3      760.33     1288.02     25.57 o 
   3   0   3        3.21        3.74      2.27 o 
   4   0   3       12.39       10.54      5.79 o 
   5   0   3       13.30        7.01      3.90 o 
   6   0   3       90.62       71.03     10.54 o 
   7   0   3       17.37       20.54      7.45 o 
  -7   1   3       42.01       68.04     10.35 o 
  -6   1   3       31.75       35.93      8.22 o 
  -5   1   3        0.68       -1.05      2.40 o 
  -4   1   3       98.78      111.55     30.52 o 
  -3   1   3     1199.76     1200.71    132.35 o 
  -2   1   3      111.65      112.26      4.56 o 
  -1   1   3      776.29      975.31     39.57 o 
   0   1   3     3306.18     3407.19     31.74 o 
   1   1   3     5597.06     6250.81     49.32 o 
   2   1   3       61.00       38.74      4.27 o 
   3   1   3      386.94      343.75     41.82 o 
   4   1   3      237.01      227.33      8.67 o 
   5   1   3      429.70      348.87     53.93 o 
   6   1   3        1.43        0.84      3.46 o 
   7   1   3       10.09        5.51      3.24 o 
  -7   2   3       58.75       58.75     10.12 o 
  -6   2   3        2.94       -1.22      5.63 o 
  -5   2   3       13.03       13.85      4.90 o 
  -4   2   3      674.49      946.30     43.65 o 
  -3   2   3      219.90      174.96     11.41 o 
  -2   2   3       63.22       69.92      4.41 o 
  -1   2   3     1549.72     1432.10     74.09 o 
   0   2   3     1466.00     1368.18     59.52 o 
   1   2   3     1507.91     1773.10     84.74 o 
   2   2   3     2924.20     2928.86     29.90 o 
   3   2   3      112.15       82.88      6.62 o 
   4   2   3      453.91      362.96     21.16 o 
   5   2   3       55.66       40.67      4.46 o 
   6   2   3        1.43       -1.28      4.64 o 
  -7   3   3       13.62        3.12      5.18 o 
  -6   3   3       51.07       52.90      9.51 o 
  -5   3   3       23.71       25.57      7.08 o 
  -4   3   3      934.01      867.56     81.05 o 
  -3   3   3       58.57       64.83      5.74 o 
  -1   3   3      404.55      625.04      9.23 o 
   0   3   3     2234.24     2282.65    329.99 o 
   1   3   3      166.38      129.01     47.61 o 
   2   3   3      195.30      180.44     22.15 o 
   3   3   3      619.26      627.03     23.32 o 
   4   3   3       15.81       12.51      3.27 o 
   5   3   3      200.16      164.70      7.32 o 
   6   3   3       31.72       24.51      5.10 o 
   7   3   3       19.57       17.43      4.49 o 
  -7   4   3        2.43        3.96      6.85 o 
  -6   4   3        0.09        3.96      6.32 o 
  -5   4   3      140.77      154.58     13.24 o 
  -4   4   3       34.86       31.50      6.24 o 
  -3   4   3      502.35      487.51     34.21 o 
  -2   4   3      206.43      221.82     18.50 o 
  -1   4   3      324.93      258.33     24.43 o 
   0   4   3      546.53      495.26     93.16 o 
   1   4   3       19.82       18.77      2.59 o 
   2   4   3       71.29       42.52      6.24 o 
   3   4   3      992.13     1117.95     13.20 o 
   4   4   3      326.33      319.39     14.31 o 
   5   4   3       87.54       76.64      7.99 o 
   6   4   3      119.53       99.01      9.44 o 
   7   4   3      117.92      100.92      9.36 o 
  -6   5   3      112.80      127.09     12.79 o 
  -5   5   3       42.64       47.33      8.91 o 
  -4   5   3       60.72       72.35      5.50 o 
  -3   5   3       27.92       21.40      3.10 o 
  -2   5   3      123.14       96.13      4.93 o 
  -1   5   3      216.49      221.58      6.65 o 
   0   5   3     2154.99     2075.04     39.62 o 
   1   5   3       14.84       21.45      2.59 o 
   2   5   3     1928.48     1900.32     40.61 o 
   4   5   3       62.57       65.68      7.53 o 
   5   5   3      215.05      167.74     11.11 o 
   6   5   3      114.78      110.59      9.97 o 
   7   5   3       36.63       25.12      5.10 o 
  -6   6   3       32.16       47.33      9.36 o 
  -5   6   3        9.09        4.19      4.87 o 
  -4   6   3       75.03       93.94      6.91 o 
  -3   6   3       37.68       44.79      4.30 o 
  -2   6   3       61.68       53.60      4.80 o 
  -1   6   3      121.80       84.35      4.52 o 
   0   6   3        5.72        4.83      3.20 o 
   1   6   3     1186.44     1059.38     27.97 o 
   2   6   3       18.14       17.51      4.87 o 
   3   6   3       75.69       89.27      8.52 o 
   4   6   3       34.73       39.35      7.31 o 
   5   6   3       26.59       20.55      5.02 o 
   6   6   3       40.55       50.84      8.22 o 
   7   6   3        3.78        5.48      3.88 o 
  -5   7   3       14.23        5.86      5.02 o 
  -4   7   3       13.73       16.49      4.26 o 
  -3   7   3      426.12      412.67     29.38 o 
  -2   7   3       26.40       21.84      7.04 o 
  -1   7   3       57.61       51.39      4.32 o 
   0   7   3      109.60       87.01     16.66 o 
   1   7   3      175.83      192.01     10.73 o 
   2   7   3        6.15        5.10      3.58 o 
   3   7   3        1.66        2.21      3.12 o 
   4   7   3      134.89      135.77     10.43 o 
   5   7   3      135.01      144.91     12.02 o 
   6   7   3       13.25       22.75      7.08 o 
   7   7   3        0.62        6.09      6.09 o 
  -5   8   3        9.17       18.87      7.69 o 
  -4   8   3      188.75      216.76     10.74 o 
  -3   8   3       36.05       38.60     14.39 o 
  -2   8   3        0.10       -1.97      2.12 o 
  -1   8   3      151.71      106.48      5.83 o 
   0   8   3      451.55      465.08     16.60 o 
   1   8   3       16.25       12.63      3.58 o 
   2   8   3       45.60       45.06      6.47 o 
   3   8   3        1.24       -3.12      3.50 o 
   4   8   3       84.16       79.60      8.07 o 
   5   8   3       11.08        8.83      4.41 o 
   6   8   3        1.00        1.14      3.65 o 
  -4   9   3       19.61       20.87      6.58 o 
  -3   9   3       26.86       36.03      6.13 o 
  -2   9   3       82.18       81.44      9.36 o 
  -1   9   3       96.83       91.18      8.60 o 
   0   9   3      115.39       99.62      9.21 o 
   1   9   3      192.46      169.48     11.42 o 
   2   9   3       78.83       77.47      7.99 o 
   3   9   3      153.54      164.62     12.10 o 
   4   9   3        3.24       11.42      5.18 o 
   5   9   3        8.13        3.73      3.58 o 
  -2  10   3       23.15       22.53      6.09 o 
  -1  10   3       65.62       50.53      7.15 o 
   0  10   3       43.59       35.85      6.85 o 
   1  10   3        4.11        8.60      3.96 o 
   2  10   3       29.35       26.86      5.71 o 
   3  10   3       18.15       13.24      4.19 o 
   4  10   3       27.06       27.86      7.15 o 
   0  11   3        0.21        2.21      4.80 o 
   1  11   3        9.39        6.92      5.25 o 
   2  11   3       60.67       63.85      7.99 o 
  -2  -8   4       84.81       88.89     10.65 o 
  -1  -8   4        2.82        8.91      6.92 o 
   0  -8   4       20.85       20.02      7.00 o 
   1  -8   4       93.31      133.49     15.83 o 
  -4  -7   4        5.24       -5.18      6.39 o 
  -3  -7   4       17.51       15.53      6.78 o 
  -2  -7   4       92.60       91.73     13.89 o 
  -1  -7   4      168.84      165.98     13.77 o 
   0  -7   4       10.31       11.42      5.55 o 
   1  -7   4        7.71       14.31      8.38 o 
   2  -7   4       31.07       42.65      6.43 o 
   3  -7   4       52.92       49.84      7.53 o 
  -5  -6   4        3.14        7.08      5.40 o 
  -4  -6   4       16.88       27.17      8.22 o 
  -3  -6   4       61.07       72.07     10.20 o 
  -2  -6   4       88.41       81.22      6.99 o 
  -1  -6   4      246.51      261.83     18.83 o 
   0  -6   4      153.04      153.26      8.20 o 
   1  -6   4       54.17       51.95      6.17 o 
   2  -6   4       34.88       39.48      6.53 o 
   3  -6   4       26.96       23.98      5.33 o 
   4  -6   4       15.15        9.97      4.99 o 
  -6  -5   4        0.16       -3.65      4.57 o 
  -5  -5   4       92.97       94.98     11.64 o 
  -4  -5   4      236.91      311.35     19.03 o 
  -3  -5   4       43.09       36.30      7.23 o 
  -2  -5   4      204.96      221.46      9.50 o 
  -1  -5   4      200.29      194.50     20.83 o 
   0  -5   4       94.32      102.01      5.90 o 
   1  -5   4      127.42      154.00      8.79 o 
   2  -5   4      912.73      926.54     22.57 o 
   3  -5   4        5.01        5.10      3.83 o 
   4  -5   4      106.68      124.18     10.81 o 
   5  -5   4       31.01       42.47     12.79 o 
  -6  -4   4       12.49        9.66      7.39 o 
  -5  -4   4        0.23        5.10      7.08 o 
  -4  -4   4      325.87      363.94     19.64 o 
  -3  -4   4      292.06      280.07     16.52 o 
  -2  -4   4       51.05       38.50      6.14 o 
  -1  -4   4       72.39       65.82      5.31 o 
   0  -4   4      135.79      215.43     27.56 o 
   1  -4   4      171.19      153.23     15.96 o 
   2  -4   4      107.67      123.88     11.72 o 
   3  -4   4      332.62      289.70     34.97 o 
   4  -4   4       41.71       74.82     13.24 o 
   5  -4   4       84.44      114.39     10.95 o 
   6  -4   4        0.13        8.67      6.82 o 
  -7  -3   4        0.06        2.29      4.87 o 
  -6  -3   4       21.79       16.21      6.17 o 
  -5  -3   4      229.87      273.29     17.88 o 
  -4  -3   4       65.87       43.40     12.63 o 
  -3  -3   4      174.45      192.82      7.96 o 
  -2  -3   4       32.64       58.83     10.88 o 
  -1  -3   4      508.31      523.75     23.98 o 
   0  -3   4      113.96       95.94      8.05 o 
   1  -3   4      211.85      220.82     21.62 o 
   2  -3   4      113.99      165.48     32.99 o 
   3  -3   4        9.63        5.31      3.93 o 
   4  -3   4      265.91      341.11     15.59 o 
   5  -3   4       84.76      106.54     12.90 o 
   6  -3   4      118.60      113.41      9.88 o 
  -7  -2   4       32.40       37.59      8.52 o 
  -6  -2   4       80.52       90.87     11.11 o 
  -5  -2   4      238.86      243.96     15.83 o 
  -4  -2   4       90.41       97.10      6.29 o 
  -3  -2   4       65.37       53.23      8.71 o 
  -2  -2   4      317.38      425.24     31.02 o 
  -1  -2   4       51.59      155.32     38.25 o 
   0  -2   4      283.69      399.65     54.99 o 
   1  -2   4       77.18       87.27      8.18 o 
   2  -2   4     1453.18     1420.55    141.29 o 
   3  -2   4      647.34      780.47     29.76 o 
   4  -2   4       30.45       28.40      5.80 o 
   5  -2   4       15.78       12.03      4.38 o 
   6  -2   4       31.02       28.17     12.49 o 
   7  -2   4       43.73       47.87      7.69 o 
  -7  -1   4       38.69       53.50      9.51 o 
  -6  -1   4       91.75       78.02      7.84 o 
  -5  -1   4      362.80      321.02     15.10 o 
  -4  -1   4      137.25      164.50     10.20 o 
  -3  -1   4       24.14       34.97      3.74 o 
  -2  -1   4       13.12       30.59      3.12 o 
  -1  -1   4     1008.66      972.72     28.22 o 
   0  -1   4     1989.17     2518.93     65.46 o 
   1  -1   4     3775.25     3842.96    272.27 o 
   2  -1   4      102.81       91.56      7.99 o 
   3  -1   4      540.94      448.95     19.48 o 
   4  -1   4      156.37      279.08     20.32 o 
   5  -1   4       45.87       53.75      6.50 o 
   6  -1   4       33.86       38.58     19.82 o 
   7  -1   4        5.18        3.81      5.71 o 
  -7   0   4       26.00       24.81      8.60 o 
  -6   0   4      140.88      141.92      7.93 o 
  -5   0   4      147.59      151.23      7.64 o 
  -4   0   4        0.04        5.25      4.49 o 
  -3   0   4      270.28      308.20      9.29 o 
  -2   0   4     1267.63     1231.06     16.29 o 
  -1   0   4      138.59      140.19     17.73 o 
   0   0   4      146.90      156.86     15.49 o 
   1   0   4       20.45       31.81      3.81 o 
   2   0   4      541.61      592.94     17.58 o 
   3   0   4      469.48      492.10     19.03 o 
   4   0   4      124.27      123.20     10.69 o 
   5   0   4      325.68      269.36     11.12 o 
   6   0   4      145.07      105.27     21.35 o 
   7   0   4        8.94        6.17      4.27 o 
  -7   1   4        6.98        6.17      5.02 o 
  -6   1   4       28.62       31.98      4.81 o 
  -5   1   4       32.47       23.93      3.79 o 
  -4   1   4      340.00      350.15     10.82 o 
  -3   1   4      980.86     1313.30     30.10 o 
  -2   1   4     1180.92     1318.80     69.37 o 
  -1   1   4     1566.42     1640.31    180.37 o 
   0   1   4      329.83      493.09     11.95 o 
   1   1   4      802.32      704.36     14.46 o 
   2   1   4      194.46      179.00      8.30 o 
   3   1   4       79.09       88.74      8.07 o 
   4   1   4       62.10       80.67     10.35 o 
   5   1   4      359.99      324.71     61.64 o 
   6   1   4       18.17       17.75      4.14 o 
   7   1   4        3.19        1.58      3.62 o 
  -7   2   4       21.94       18.80      6.24 o 
  -6   2   4        3.23        3.65      4.34 o 
  -5   2   4      150.75      149.07     10.58 o 
  -4   2   4      189.10      273.76     25.83 o 
  -3   2   4       42.77       34.32      8.22 o 
  -2   2   4      593.11      490.85     37.75 o 
  -1   2   4      703.86     1014.54     53.35 o 
   0   2   4      329.61      394.71     34.21 o 
   1   2   4     5056.25     4472.29     39.65 o 
   2   2   4        4.74        9.66      2.43 o 
   3   2   4      226.76      197.27      9.59 o 
   4   2   4       73.36       61.11      6.78 o 
   5   2   4       30.32       28.16      6.54 o 
   6   2   4      173.36      158.55     16.10 o 
   7   2   4       15.92        9.29      7.69 o 
  -7   3   4       76.57       87.75     11.95 o 
  -6   3   4       12.37        8.83      6.24 o 
  -5   3   4      122.02      112.56     10.65 o 
  -4   3   4       58.69       47.98      5.06 o 
  -3   3   4      124.19      100.24      4.70 o 
  -2   3   4      237.59      190.10      9.76 o 
   0   3   4     2399.74     2885.82     48.06 o 
   1   3   4       93.51       53.65      5.33 o 
   2   3   4      683.62      661.36     12.59 o 
   3   3   4       34.43       36.16     13.85 o 
   4   3   4     1502.96     1349.44     25.87 o 
   5   3   4      138.78      124.66      9.66 o 
   6   3   4       23.68       15.91      5.10 o 
   7   3   4       13.20       14.01      4.80 o 
  -7   4   4        0.53        5.33      5.48 o 
  -6   4   4        2.86        0.23      4.49 o 
  -5   4   4      336.77      312.04     17.27 o 
  -4   4   4        6.57        5.10      5.02 o 
  -3   4   4       94.78      112.71     22.83 o 
  -2   4   4      582.95      517.90      9.55 o 
  -1   4   4      672.71      886.56     89.23 o 
   0   4   4      109.02      119.13     22.30 o 
   1   4   4      190.94      183.03     11.38 o 
   2   4   4      215.93      216.01     14.19 o 
   3   4   4       50.02       34.07      3.23 o 
   4   4   4        7.49        8.24      2.36 o 
   5   4   4       15.71       12.18      5.02 o 
   6   4   4       17.46       10.73      6.17 o 
   7   4   4      166.36      177.86     13.09 o 
  -6   5   4       29.87       36.99      9.05 o 
  -5   5   4       49.25       53.65      8.07 o 
  -4   5   4       47.98       16.66     10.89 o 
  -3   5   4       79.31       64.15      4.40 o 
  -2   5   4       41.41       38.77      8.03 o 
  -1   5   4      499.42      463.20      9.03 o 
   0   5   4       77.77       71.68      4.72 o 
   1   5   4     1109.79     1009.76     67.43 o 
   2   5   4      246.87      264.68      9.17 o 
   3   5   4        2.94       11.70      2.81 o 
   4   5   4      153.68      139.58     10.73 o 
   5   5   4       22.63       27.86      7.15 o 
   6   5   4      114.17      110.89     10.58 o 
   7   5   4        0.64        2.89      4.87 o 
  -6   6   4       33.07       29.68      7.31 o 
  -5   6   4      112.59      144.68     13.62 o 
  -4   6   4       55.32       50.31      5.25 o 
  -3   6   4       21.38       21.29      4.19 o 
  -2   6   4       38.17       33.97      5.79 o 
  -1   6   4       27.68       26.21      5.63 o 
   0   6   4      465.98      377.96     11.64 o 
   1   6   4      167.39      144.85     14.84 o 
   2   6   4      426.49      412.42     15.53 o 
   3   6   4       73.24       78.32      8.44 o 
   4   6   4       96.42      119.48     11.64 o 
   5   6   4       38.03       45.43      7.84 o 
   6   6   4       76.33       80.14      9.51 o 
   7   6   4        3.66       -2.29      4.57 o 
  -5   7   4        7.03        1.22      4.03 o 
  -4   7   4       45.13       42.14      4.94 o 
  -3   7   4      336.54      294.73     10.40 o 
  -2   7   4      174.64      162.66      7.20 o 
  -1   7   4       42.57       28.45      3.25 o 
   0   7   4       88.71       86.75      4.90 o 
   1   7   4      344.30      257.70     11.64 o 
   2   7   4      114.85      128.85      9.59 o 
   3   7   4      352.78      354.04     16.06 o 
   4   7   4        8.23       14.08      6.47 o 
   5   7   4      147.30      225.96     16.36 o 
   6   7   4       31.05       33.41      7.39 o 
   7   7   4       12.55       17.43      5.40 o 
  -5   8   4       18.84       14.31      5.63 o 
  -4   8   4       34.82       42.25      5.11 o 
  -3   8   4       32.21       28.93      4.62 o 
  -2   8   4        2.18       -0.82      2.63 o 
  -1   8   4       34.64       32.98      3.71 o 
   0   8   4      613.65      507.71     17.05 o 
   1   8   4       12.10       10.12      4.57 o 
   2   8   4       85.01       76.87      7.53 o 
   3   8   4        2.87        3.42      2.81 o 
   4   8   4       44.47       45.74      7.15 o 
   5   8   4       19.55       19.25      5.55 o 
   6   8   4       32.37       38.13      7.08 o 
  -4   9   4       25.81       32.07      5.32 o 
  -3   9   4       68.56       65.35      6.15 o 
  -2   9   4      103.28      105.25      9.74 o 
  -1   9   4      291.02      197.80     11.72 o 
   0   9   4      210.42      190.49     11.19 o 
   1   9   4       89.55       64.15      6.70 o 
   2   9   4        0.29       13.85      5.48 o 
   3   9   4        5.51        6.01      3.88 o 
   4   9   4       38.45       27.25      5.55 o 
   5   9   4        0.63       -0.30      3.20 o 
  -2  10   4       16.11       19.03      6.47 o 
  -1  10   4       95.11       85.09      8.60 o 
   0  10   4       52.64       51.60      7.61 o 
   1  10   4       20.34       19.11      5.79 o 
   2  10   4       23.65       14.15      4.27 o 
   3  10   4      164.17      173.29     13.32 o 
   4  10   4        1.91        1.52      3.81 o 
  -1  11   4        6.79        5.79      4.80 o 
   0  11   4        0.20       18.87      6.17 o 
   1  11   4        0.36       -2.06      3.34 o 
   2  11   4      127.17      150.31     12.49 o 
   3  11   4        2.18        2.43      3.42 o 
  -3  -7   5        7.00        1.22      4.34 o 
  -1  -7   5        8.04       11.26      5.71 o 
   0  -7   5       94.14      159.22     16.74 o 
   1  -7   5       14.72       23.75      9.21 o 
   2  -7   5      106.59      121.71     12.55 o 
  -4  -6   5        0.63       -3.34      4.80 o 
  -3  -6   5      364.66      380.53     21.31 o 
  -2  -6   5       47.77       36.68      6.85 o 
  -1  -6   5        8.70       12.49      6.54 o 
   0  -6   5        0.83        7.61      7.39 o 
   1  -6   5      138.25      133.25     22.57 o 
   2  -6   5       24.80       21.69      4.93 o 
   3  -6   5       33.42       30.56      6.18 o 
  -5  -5   5        3.35        8.22      6.01 o 
  -4  -5   5      195.96      180.83     15.00 o 
  -3  -5   5      255.73      253.74     17.51 o 
  -2  -5   5       33.52       41.64      8.60 o 
  -1  -5   5      107.23       77.91      8.42 o 
   0  -5   5       63.24       84.28      6.50 o 
   1  -5   5      166.91      165.09      9.16 o 
   2  -5   5       14.05       13.26      4.54 o 
   3  -5   5       23.48       24.51      5.97 o 
   4  -5   5      133.99      131.20     15.07 o 
  -6  -4   5        7.67        2.29      7.45 o 
  -5  -4   5      108.80       89.72     10.96 o 
  -4  -4   5      257.19      264.32     16.97 o 
  -3  -4   5       47.88       73.44     10.58 o 
  -2  -4   5       11.75       23.36      5.79 o 
  -1  -4   5        2.86        4.90      2.24 o 
   0  -4   5      448.69      520.39     21.36 o 
   1  -4   5        3.73        6.40      4.80 o 
   2  -4   5       26.38       30.40      5.34 o 
   3  -4   5       16.58       15.07      6.85 o 
   4  -4   5      438.49      530.69     29.15 o 
   5  -4   5        6.13        7.31      7.84 o 
  -6  -3   5       24.56       22.61      8.52 o 
  -5  -3   5      420.45      372.61     19.94 o 
  -4  -3   5        5.59        5.25      6.17 o 
  -3  -3   5        9.48        8.35      3.55 o 
  -2  -3   5        0.18        6.65      2.89 o 
  -1  -3   5     1591.04     1613.33     31.08 o 
   0  -3   5       60.10       76.02      4.68 o 
   1  -3   5       13.20        7.17      2.75 o 
   2  -3   5        2.35        0.26      2.65 o 
   3  -3   5      401.72      447.50     22.45 o 
   4  -3   5        0.00       25.49      8.52 o 
   5  -3   5       99.78      102.13     14.46 o 
   6  -3   5       34.63       31.58     10.58 o 
  -7  -2   5        0.26       -0.38      4.49 o 
  -6  -2   5       73.19       71.84     10.43 o 
  -5  -2   5       77.69       44.69      4.96 o 
  -4  -2   5       45.86       37.88      4.41 o 
  -3  -2   5        4.25        9.14      3.53 o 
  -2  -2   5      166.67      175.96      6.54 o 
  -1  -2   5      414.82      422.05     19.82 o 
   0  -2   5      106.49      101.10      9.98 o 
   2  -2   5      970.10      815.09     23.14 o 
   3  -2   5      114.56      104.03     10.65 o 
   4  -2   5       21.25       19.64      7.23 o 
   5  -2   5       68.32       60.05     11.19 o 
   6  -2   5       63.62       54.72     12.25 o 
  -7  -1   5        1.97       -0.99      5.71 o 
  -6  -1   5       93.13       90.80      7.37 o 
  -5  -1   5        4.92        6.85      3.72 o 
  -4  -1   5      110.91      119.28      7.32 o 
  -3  -1   5        0.22       -0.22      2.74 o 
  -2  -1   5       41.13       47.60      3.17 o 
  -1  -1   5        1.72        1.42      1.64 o 
   0  -1   5       16.50       32.50      5.12 o 
   2  -1   5     1234.23     1152.39     26.11 o 
   3  -1   5       21.93       21.01      6.54 o 
   4  -1   5       23.81       19.64      7.00 o 
   5  -1   5      113.94      114.31     13.40 o 
   6  -1   5       25.40       24.74      9.13 o 
   7  -1   5        7.97        8.38      7.92 o 
  -7   0   5       32.62       31.50      5.33 o 
  -6   0   5        0.07       -1.12      3.94 o 
  -5   0   5       83.24       98.60      7.22 o 
  -4   0   5       38.41       33.67      6.74 o 
  -3   0   5      506.97      525.52     54.60 o 
  -2   0   5       16.91       17.61      3.16 o 
   0   0   5       38.61       32.25      3.77 o 
   1   0   5      729.37      733.66     17.81 o 
   2   0   5        0.52        4.03      3.81 o 
   3   0   5      550.12      590.51     21.08 o 
   4   0   5       18.58       13.24      5.40 o 
   5   0   5      438.61      345.98     20.32 o 
   6   0   5        0.51       -8.07      8.07 o 
   7   0   5        0.08        5.18      7.00 o 
  -7   1   5        0.39       -2.84      2.84 o 
  -6   1   5        0.02       -0.45      2.81 o 
  -5   1   5       41.53       43.18      5.25 o 
  -4   1   5      629.79      638.07     15.37 o 
  -3   1   5      516.99      696.31     65.37 o 
  -2   1   5      197.45      197.27     19.07 o 
   0   1   5     2224.58     2861.81     34.63 o 
   1   1   5      356.66      468.20     13.32 o 
   2   1   5      422.55      340.65     12.10 o 
   3   1   5      171.12      115.83      8.14 o 
   4   1   5      219.04      187.07     12.02 o 
   5   1   5      117.42      125.27     12.71 o 
   6   1   5       24.82       30.59      9.59 o 
   7   1   5        7.31       10.43      6.47 o 
  -7   2   5       26.64       15.98      6.09 o 
  -6   2   5       17.07       23.60      4.70 o 
  -5   2   5      211.01      209.43     21.99 o 
  -4   2   5       26.16       37.62      6.09 o 
  -3   2   5      300.53      329.25     13.24 o 
  -2   2   5       95.66      100.03     10.79 o 
  -1   2   5     2777.69     3388.86     25.17 o 
   0   2   5     1738.95     1802.11     26.18 o 
   2   2   5      204.94      193.16      8.75 o 
   3   2   5       12.02       19.33      3.73 o 
   4   2   5        0.86        3.58      4.41 o 
   5   2   5        5.16       -0.30      3.50 o 
   6   2   5        2.11        9.82      6.78 o 
   7   2   5      189.91      168.19     14.76 o 
  -7   3   5       77.88       64.69     10.28 o 
  -6   3   5       44.37       41.17      7.92 o 
  -5   3   5      548.48      636.28     60.08 o 
  -4   3   5      240.78      263.10     33.07 o 
  -3   3   5        8.04        5.99      2.44 o 
  -2   3   5      319.40      279.27      9.84 o 
  -1   3   5     1669.87     1967.69    153.59 o 
   1   3   5      312.94      416.12     18.72 o 
   2   3   5       68.09       80.96     10.65 o 
   3   3   5      302.67      287.60     10.73 o 
   4   3   5       27.06       23.14      4.49 o 
   5   3   5       19.24       17.88      5.48 o 
   6   3   5       89.52      103.58      9.82 o 
   7   3   5       21.47       13.85      4.11 o 
  -7   4   5       26.05       37.14      9.29 o 
  -6   4   5      367.07      382.81     20.85 o 
  -5   4   5      150.41      132.05     11.11 o 
  -4   4   5       35.73       39.99      4.29 o 
  -3   4   5       24.78       14.19      3.01 o 
  -2   4   5      781.88      735.85     36.15 o 
   0   4   5      154.22      173.49      6.16 o 
   2   4   5      940.63     1126.14     15.68 o 
   3   4   5       70.12       86.17      6.09 o 
   4   4   5       46.52       36.24      3.70 o 
   5   4   5        1.11       -2.59      5.02 o 
   6   4   5      296.78      259.83     15.91 o 
   7   4   5        1.88       -0.23      4.80 o 
  -6   5   5        8.15        5.33      4.87 o 
  -5   5   5       20.30       16.66      5.71 o 
  -4   5   5      316.51      271.69     15.53 o 
  -3   5   5     1191.69     1228.20     53.39 o 
  -2   5   5       45.93       33.26      3.13 o 
  -1   5   5      109.06       88.86      4.44 o 
   0   5   5      116.17       84.12      4.41 o 
   1   5   5     2218.54     2378.49     41.25 o 
   2   5   5       21.66       19.91      8.64 o 
   3   5   5        0.68       -0.99      1.99 o 
   4   5   5      124.71      113.10     10.50 o 
   5   5   5      129.86      146.35     12.55 o 
   6   5   5       42.38       39.11      7.08 o 
   7   5   5       35.70       38.13      6.70 o 
  -6   6   5        0.20        7.84      5.40 o 
  -5   6   5        2.00        1.37      3.96 o 
  -4   6   5       76.43       87.67     10.35 o 
  -3   6   5      232.40      221.43     11.30 o 
  -2   6   5      184.01      192.03      7.23 o 
  -1   6   5       59.67       45.92      3.26 o 
   0   6   5      324.39      249.18      7.08 o 
   1   6   5      618.28      685.36     68.38 o 
   2   6   5      217.64      234.46     12.71 o 
   3   6   5       68.43       78.08      8.91 o 
   4   6   5      111.15      100.92      9.97 o 
   5   6   5       97.34      103.58     10.81 o 
   6   6   5        0.03        0.16      4.80 o 
   7   6   5        5.77        3.88      4.80 o 
  -5   7   5        4.46        8.30      6.09 o 
  -4   7   5      143.09      135.39     11.42 o 
  -3   7   5        7.95        5.72      2.66 o 
  -2   7   5       99.26      110.91     29.07 o 
  -1   7   5       78.85       58.93      7.00 o 
   0   7   5      212.74      184.12      9.36 o 
   1   7   5       10.55        9.44      2.81 o 
   3   7   5        8.69        9.97      4.80 o 
   4   7   5      440.30      591.19     23.52 o 
   5   7   5       20.40       19.78      7.61 o 
   6   7   5        0.95        0.99      4.57 o 
  -5   8   5       44.28       37.67      8.83 o 
  -4   8   5       33.15       44.52      8.75 o 
  -3   8   5       16.62       17.23      4.60 o 
  -2   8   5        0.18       -1.79      1.98 o 
  -1   8   5      381.72      383.79     10.74 o 
   1   8   5       26.86       26.64      5.40 o 
   2   8   5       23.32       11.56      3.50 o 
   3   8   5       91.52       90.57      9.36 o 
   4   8   5       20.04       23.36      7.00 o 
   5   8   5       57.60       57.92     10.20 o 
   6   8   5        4.97        5.18      7.08 o 
  -4   9   5        3.84        0.77      4.27 o 
  -3   9   5       11.66       13.47      3.67 o 
  -2   9   5      101.51      103.56     16.48 o 
  -1   9   5       58.07       45.06      6.70 o 
   0   9   5       47.81       66.90      7.45 o 
   1   9   5      154.34      166.60     11.87 o 
   2   9   5      157.01      127.02      9.90 o 
   3   9   5        0.24        0.46      2.74 o 
   4   9   5       23.12       18.19      5.33 o 
   5   9   5        1.26       -5.02      5.02 o 
  -3  10   5        6.98       10.20      5.93 o 
  -2  10   5       65.25       87.52      9.44 o 
  -1  10   5       11.53        3.50      4.41 o 
   0  10   5        0.02       -2.21      3.96 o 
   1  10   5       62.41       52.51      6.70 o 
   2  10   5       67.03       77.63      8.98 o 
   3  10   5       22.96       23.52      6.54 o 
   4  10   5        4.58        0.61      4.41 o 
  -1  11   5       15.48       17.51      6.17 o 
   0  11   5        3.74        3.96      3.73 o 
   1  11   5      129.52      102.44     10.20 o 
   2  11   5        2.29       -0.53      4.41 o 
   3  11   5        7.31        1.44      6.01 o 
  -3  -6   6        0.43       -6.24      6.62 o 
  -2  -6   6        1.43        9.74      6.70 o 
  -1  -6   6       70.90       65.68     10.50 o 
   0  -6   6      137.96      194.76     17.81 o 
   1  -6   6       26.32       26.68      5.80 o 
   2  -6   6       52.59       46.42     10.35 o 
  -4  -5   6       44.55       34.33      7.92 o 
  -3  -5   6       35.84       38.89      8.75 o 
  -2  -5   6      405.45      419.88     19.71 o 
  -1  -5   6      248.65      292.61     18.15 o 
   0  -5   6       84.81       73.89      8.44 o 
   1  -5   6      137.42      135.41      9.02 o 
   2  -5   6       13.41       18.85      5.22 o 
   3  -5   6      121.40      135.77     14.46 o 
  -5  -4   6      179.84      218.50     19.71 o 
  -4  -4   6       51.92       59.52     10.73 o 
  -3  -4   6       68.30       63.32      9.36 o 
  -2  -4   6        0.23        1.68      2.80 o 
  -1  -4   6      252.10      231.67     15.86 o 
   0  -4   6      303.20      256.21     25.87 o 
   1  -4   6      149.27      154.35      8.72 o 
   2  -4   6       51.14       48.93      5.99 o 
   3  -4   6       86.75       76.34     10.28 o 
   4  -4   6       37.02       31.44     11.19 o 
  -6  -3   6      417.92      551.31     29.53 o 
  -5  -3   6        7.40        6.62      8.44 o 
  -4  -3   6        0.02        4.57      7.45 o 
  -3  -3   6        4.04       16.64      6.32 o 
  -2  -3   6      109.92       99.96      6.21 o 
  -1  -3   6      231.54      207.17     16.09 o 
   0  -3   6       13.60       21.36      3.22 o 
   1  -3   6       66.90       50.67      5.06 o 
   2  -3   6       70.35       73.36      8.14 o 
   3  -3   6      268.90      268.50     17.12 o 
   4  -3   6        2.16        2.13      8.68 o 
   5  -3   6        2.36       -3.88      5.79 o 
  -6  -2   6        9.42        8.83      6.62 o 
  -5  -2   6        2.62       -6.47      7.45 o 
  -4  -2   6      260.89      291.68     14.96 o 
  -3  -2   6      480.25      475.28     54.38 o 
  -2  -2   6       14.28       21.02      5.59 o 
  -1  -2   6       16.69      198.98     33.87 o 
   0  -2   6       26.59       31.41      4.65 o 
   1  -2   6      911.68      867.30     23.67 o 
   2  -2   6      103.91       95.13      9.21 o 
   3  -2   6      165.43      203.59     14.23 o 
   4  -2   6      128.82      117.96     13.24 o 
   5  -2   6        4.16        7.76      7.99 o 
   6  -2   6       27.03       13.85      7.69 o 
  -6  -1   6       23.81       25.73      6.85 o 
  -5  -1   6       50.61       57.70      5.92 o 
  -4  -1   6      287.18      271.45     18.50 o 
  -2  -1   6      367.58      345.73     38.97 o 
  -1  -1   6      241.27      272.08     35.35 o 
   0  -1   6     1096.46     1045.25     48.56 o 
   1  -1   6      827.56      748.43     20.55 o 
   2  -1   6      253.15      224.14     12.18 o 
   3  -1   6      154.11      133.26     10.65 o 
   4  -1   6       32.26       40.71      9.51 o 
   5  -1   6       13.66       16.29      8.52 o 
   6  -1   6       30.25       15.53      7.23 o 
  -7   0   6       11.85       12.50      4.72 o 
  -6   0   6        1.39       -1.06      3.42 o 
  -5   0   6        7.43       10.57      3.86 o 
  -4   0   6      173.39      158.35     24.39 o 
  -3   0   6        0.09        0.35      2.51 o 
  -2   0   6        5.25       16.33      3.33 o 
  -1   0   6       82.89       90.39      5.59 o 
   0   0   6      363.07      511.51     15.98 o 
   1   0   6      102.96      125.88      8.30 o 
   2   0   6       70.52       62.18      7.00 o 
   3   0   6        0.22        0.91      3.34 o 
   4   0   6      208.48      252.98     16.82 o 
   5   0   6      132.62      140.65     13.47 o 
   6   0   6        1.10        8.91      8.22 o 
  -7   1   6        6.51        4.12      3.65 o 
  -6   1   6       46.20       38.72      5.27 o 
  -5   1   6      185.80      174.45     21.04 o 
  -4   1   6       28.33       36.82      4.94 o 
  -3   1   6        8.18       14.98      3.61 o 
  -1   1   6     1553.04     1573.76     63.97 o 
   0   1   6      108.27       83.64      6.54 o 
   1   1   6        0.05       -1.60      2.89 o 
   2   1   6       63.38       60.20      6.32 o 
   3   1   6       23.77       20.47      4.19 o 
   4   1   6       93.74      102.59      9.97 o 
   5   1   6       54.44       35.77      7.53 o 
   6   1   6        2.23        7.45      6.85 o 
   7   1   6       65.60       64.39     11.80 o 
  -7   2   6        0.14        3.04      6.32 o 
  -6   2   6       77.49       81.37     12.86 o 
  -5   2   6      131.29      143.62     18.61 o 
  -4   2   6        0.74        3.25      2.77 o 
  -3   2   6       71.42      229.00     55.71 o 
  -2   2   6      739.89      939.97     48.44 o 
  -1   2   6      267.32      235.00     34.29 o 
   0   2   6      917.23      919.67     19.48 o 
   1   2   6      469.77      378.62     13.02 o 
   2   2   6      881.29      818.52     19.25 o 
   3   2   6        4.77        5.48      2.97 o 
   4   2   6       10.65        7.61      3.65 o 
   5   2   6       26.71       16.21      6.47 o 
   6   2   6      152.02      151.07     13.54 o 
   7   2   6        0.12       13.93      7.31 o 
  -7   3   6        8.15        9.44      5.79 o 
  -6   3   6       17.30        9.90      5.40 o 
  -5   3   6        4.15        2.20      3.60 o 
  -4   3   6      187.88      235.46      9.43 o 
  -3   3   6       44.90       48.94      6.81 o 
  -2   3   6      365.40      312.33      6.03 o 
  -1   3   6      542.55      593.79     10.93 o 
   0   3   6     1233.20     1675.45     19.96 o 
   1   3   6     1228.12     1464.38     19.34 o 
   3   3   6      460.27      470.41     14.92 o 
   4   3   6       68.04       55.41      5.71 o 
   5   3   6       77.64       68.42      7.53 o 
   6   3   6       27.42       21.62      5.86 o 
  -6   4   6       12.68       52.05      9.13 o 
  -5   4   6        8.74        0.99      5.71 o 
  -4   4   6       12.85       13.82      4.23 o 
  -3   4   6     1072.98      938.08     24.88 o 
  -2   4   6      281.92      289.78     13.40 o 
  -1   4   6       60.20       62.13      7.12 o 
   0   4   6      135.60      129.39      5.97 o 
   1   4   6      950.21     1066.41    105.53 o 
   2   4   6      504.85      638.37     20.67 o 
   3   4   6      238.33      257.77     13.66 o 
   4   4   6        2.51        0.51      2.44 o 
   5   4   6      145.85      131.78      7.03 o 
   6   4   6      110.32      108.68     11.34 o 
   7   4   6        0.04       -1.82      3.42 o 
  -6   5   6        3.41        0.53      4.41 o 
  -5   5   6       16.11       16.13      5.55 o 
  -4   5   6      709.77      585.25     23.06 o 
  -3   5   6       29.32       20.63      4.87 o 
  -2   5   6      281.42      293.48      8.03 o 
  -1   5   6      413.00      396.49      8.87 o 
   0   5   6      531.31      555.73     22.49 o 
   1   5   6      247.08      289.20      9.08 o 
   2   5   6       93.29      112.81      8.60 o 
   3   5   6      424.77      463.07     27.89 o 
   4   5   6       30.20       44.98      8.60 o 
   5   5   6      613.21      734.50     28.69 o 
   6   5   6       22.51       22.61      6.47 o 
   7   5   6        0.67        3.50      4.11 o 
  -6   6   6        1.31        1.90      4.19 o 
  -5   6   6       13.07       17.65      6.78 o 
  -4   6   6       46.05       51.07      8.91 o 
  -3   6   6        8.30        7.92      4.94 o 
  -2   6   6      401.52      383.45     31.32 o 
  -1   6   6      953.92      974.82     15.78 o 
   0   6   6      127.51      127.75      6.70 o 
   1   6   6      272.98      306.28     10.50 o 
   2   6   6      242.09      238.44      8.32 o 
   3   6   6      123.75      124.58     11.03 o 
   4   6   6      168.20      149.24     12.33 o 
   5   6   6      324.02      303.51     18.26 o 
   6   6   6       27.28       27.86      6.92 o 
   7   6   6        0.25        0.00      3.96 o 
  -5   7   6       20.98       18.72      5.86 o 
  -4   7   6        6.81        4.19      4.49 o 
  -3   7   6        9.43        9.59      4.34 o 
  -2   7   6      167.63      160.09     18.30 o 
  -1   7   6      160.21      152.54     30.10 o 
   0   7   6      768.62      635.22     17.73 o 
   1   7   6      469.35      467.84     19.98 o 
   2   7   6      123.02      117.13     10.35 o 
   3   7   6       96.49      113.24     11.11 o 
   4   7   6      219.96      304.73     19.64 o 
   5   7   6       21.89       20.17      6.85 o 
   6   7   6        0.23       -1.52      5.55 o 
  -5   8   6        2.40        2.59      4.41 o 
  -4   8   6        7.27        9.51      6.01 o 
  -3   8   6        9.91       18.04      6.24 o 
  -2   8   6      170.38      147.53     13.97 o 
  -1   8   6       33.53       32.34      4.12 o 
   0   8   6        0.13        2.81      3.34 o 
   1   8   6      155.91      169.34      9.82 o 
   2   8   6        0.63       -1.75      3.50 o 
   3   8   6      157.86      194.68     14.15 o 
   4   8   6       19.52       13.85      6.24 o 
   5   8   6        0.01        4.11      6.62 o 
   6   8   6       43.61       52.59      8.98 o 
  -4   9   6       83.61       89.66     11.34 o 
  -3   9   6      134.58      126.87     11.26 o 
  -2   9   6       29.75       23.50      4.02 o 
  -1   9   6       41.05       32.49      5.02 o 
   0   9   6       54.70       55.33      6.54 o 
   1   9   6       49.63       49.01      6.47 o 
   2   9   6        4.09        0.91      3.81 o 
   3   9   6      102.08      101.98     10.12 o 
   4   9   6       12.65       14.01      6.62 o 
   5   9   6        9.53        7.45      6.62 o 
  -2  10   6       58.87       61.34      7.99 o 
  -1  10   6       26.91       31.89      5.63 o 
   0  10   6       11.23       28.16      6.24 o 
   1  10   6       37.85       25.87      5.25 o 
   2  10   6       75.30       50.69      7.31 o 
   3  10   6       13.39       22.15      6.24 o 
   4  10   6       61.12       66.21      9.13 o 
  -1  11   6        1.39        1.14      3.42 o 
   0  11   6       10.08        6.01      4.87 o 
   1  11   6       23.77       37.75      7.15 o 
   2  11   6        3.35        8.14      5.86 o 
   3  11   6       24.28       25.42      7.15 o 
   0  -6   7      140.61      169.03     18.50 o 
  -3  -5   7        3.71       -1.07      4.87 o 
  -2  -5   7       63.03       39.88      7.99 o 
  -1  -5   7        3.74       18.42      5.86 o 
   0  -5   7      108.98       83.73      7.45 o 
   1  -5   7        8.42        4.47      4.16 o 
   2  -5   7       12.35       12.27      4.35 o 
  -4  -4   7       68.88       65.07     10.89 o 
  -3  -4   7       10.34        5.63      6.85 o 
  -2  -4   7        2.44       14.15      7.53 o 
  -1  -4   7      264.11      297.38     11.12 o 
   0  -4   7      188.44      145.20      6.51 o 
   1  -4   7      281.87      244.72     16.36 o 
   2  -4   7       11.52       15.67      5.71 o 
   3  -4   7      183.17      149.09     13.70 o 
   4  -4   7        2.74       24.43      8.44 o 
  -5  -3   7       29.30       21.76      7.53 o 
  -4  -3   7        7.34        5.18      5.86 o 
  -3  -3   7      106.19       93.15     15.67 o 
  -2  -3   7      428.32      415.11     46.20 o 
  -1  -3   7       25.62       26.49      7.80 o 
   0  -3   7      111.81      120.22      5.85 o 
   1  -3   7       14.67       12.86      4.57 o 
   2  -3   7      491.81      473.68     21.23 o 
   3  -3   7       72.05       58.00      8.52 o 
   4  -3   7       12.16       48.63      9.44 o 
  -6  -2   7        5.53        5.25      6.17 o 
  -5  -2   7       13.01       13.47      6.92 o 
  -4  -2   7      683.54      670.56     61.50 o 
  -3  -2   7       51.07       41.41      5.65 o 
  -2  -2   7       84.40       90.11      6.41 o 
  -1  -2   7       71.94       79.94      5.78 o 
   0  -2   7       98.37       96.06      5.97 o 
   1  -2   7      604.49      515.00     19.41 o 
   2  -2   7        6.94        9.44      4.49 o 
   3  -2   7       49.85       43.91      7.23 o 
   4  -2   7       63.32       61.72      9.90 o 
   5  -2   7      208.02      205.49     17.43 o 
  -6  -1   7        3.13        9.97      6.62 o 
  -5  -1   7       51.98       41.67      5.91 o 
  -4  -1   7      153.55      158.59     10.28 o 
  -3  -1   7       41.17       36.53      4.59 o 
  -2  -1   7     1163.64     1415.90    122.76 o 
  -1  -1   7      418.93      395.09     35.35 o 
   0  -1   7      605.96      742.49     21.99 o 
   1  -1   7      202.68      211.73     12.10 o 
   2  -1   7       36.67       66.29      8.44 o 
   3  -1   7        6.91       12.63      4.87 o 
   4  -1   7       59.23       69.64     10.58 o 
   5  -1   7      120.17      108.07     12.25 o 
   6  -1   7        5.92       23.22     10.50 o 
  -6   0   7        4.41        3.81      4.33 o 
  -5   0   7       18.29       18.24      4.99 o 
  -4   0   7      129.77      144.69      8.20 o 
  -3   0   7      225.68      216.56      9.47 o 
  -2   0   7       87.44       92.43     17.24 o 
  -1   0   7      354.45      480.53     11.69 o 
   0   0   7     3131.20     3620.59     47.49 o 
   1   0   7      891.73      854.22     21.92 o 
   2   0   7       49.17       47.87      6.47 o 
   3   0   7       73.70      117.05     10.28 o 
   4   0   7      496.68      503.29     22.23 o 
   5   0   7        2.43        2.43      4.41 o 
   6   0   7        8.72       12.63      6.70 o 
  -6   1   7       16.35       15.05      3.93 o 
  -5   1   7      137.58      151.53     23.63 o 
  -4   1   7        2.76       12.55      3.97 o 
  -3   1   7       32.67       55.77      9.63 o 
  -2   1   7       23.31       78.88      9.13 o 
  -1   1   7     1792.66     1766.12    155.75 o 
   1   1   7       76.75      119.86      8.07 o 
   2   1   7       94.12      131.36      9.13 o 
   3   1   7      723.04      585.41     20.09 o 
   5   1   7        0.03        5.10      5.79 o 
   6   1   7       31.96       24.51      6.78 o 
  -6   2   7       14.51       22.32      5.13 o 
  -5   2   7      111.92      120.63     16.82 o 
  -4   2   7      152.04      144.63     24.43 o 
  -3   2   7       20.28       26.98      4.64 o 
  -2   2   7      333.46      479.02     12.18 o 
  -1   2   7      662.92      701.42     46.38 o 
   0   2   7       40.39       53.95      5.93 o 
   2   2   7       53.50       60.20      5.86 o 
   3   2   7       59.63       51.30      6.17 o 
   4   2   7        0.72        1.22      4.34 o 
   5   2   7        1.27       -1.22      3.28 o 
   6   2   7      234.09      227.48     15.22 o 
  -6   3   7       60.30       66.90      9.82 o 
  -5   3   7       51.64       55.72     13.32 o 
  -4   3   7       44.74       81.14     18.26 o 
  -3   3   7       41.00       32.83      4.26 o 
  -2   3   7      774.91      811.21     24.81 o 
  -1   3   7      175.82      214.02     12.75 o 
   0   3   7       24.67       33.52      4.94 o 
   2   3   7      426.38      355.56     13.32 o 
   4   3   7       58.90       37.21      5.48 o 
   5   3   7       72.97       62.86      7.15 o 
   6   3   7       50.85       45.43      7.53 o 
  -6   4   7        1.11       -2.74      4.72 o 
  -5   4   7       18.14       59.59      8.14 o 
  -4   4   7       32.85       57.22      5.59 o 
  -3   4   7      353.04      297.34     16.06 o 
  -2   4   7        2.48        0.83      4.03 o 
  -1   4   7       10.78       16.39      2.74 o 
   0   4   7       64.25       59.11      4.37 o 
   1   4   7      185.12      163.53     15.07 o 
   2   4   7       49.60       45.22      4.33 o 
   3   4   7      321.18      326.32     12.86 o 
   4   4   7        0.15        0.26      2.58 o 
   5   4   7      550.41      506.79     41.25 o 
   6   4   7       13.07       12.79      4.87 o 
   7   4   7        1.50        1.82      4.94 o 
  -6   5   7       13.93       14.84      5.79 o 
  -5   5   7       17.37       12.63      5.71 o 
  -4   5   7      102.75       73.44      8.30 o 
  -2   5   7       69.95      100.23      9.90 o 
  -1   5   7      104.20       95.79      5.03 o 
   0   5   7      312.05      375.77     47.37 o 
   3   5   7       41.66       54.36      4.92 o 
   4   5   7      538.46      545.19     13.56 o 
   5   5   7        8.35        4.64      5.79 o 
   6   5   7        9.94        7.99      5.33 o 
   7   5   7        2.53        0.30      4.64 o 
  -5   6   7       19.10       18.12      7.31 o 
  -4   6   7        7.18       11.64      6.32 o 
  -3   6   7       65.78       77.09      9.05 o 
  -2   6   7      727.83      616.16     20.47 o 
  -1   6   7      156.18      216.24     32.39 o 
   0   6   7      241.67      272.78     18.15 o 
   1   6   7      470.78      579.96     77.33 o 
   2   6   7       83.95       96.48      6.11 o 
   3   6   7      105.52       87.98      9.59 o 
   4   6   7      137.67      160.59     14.69 o 
   5   6   7       25.59       28.54      7.08 o 
   6   6   7       18.67       15.22      7.23 o 
  -5   7   7      129.95      115.45     12.94 o 
  -4   7   7        2.05        3.58      4.34 o 
  -3   7   7       54.97       49.54      7.61 o 
  -2   7   7      214.62      183.19     24.13 o 
  -1   7   7       67.22       63.57      5.33 o 
   0   7   7      793.96      713.72     28.46 o 
   1   7   7      103.46      106.75      6.29 o 
   2   7   7       97.22       98.33     10.96 o 
   3   7   7      524.73      784.20     30.52 o 
   4   7   7        2.78        2.29      5.02 o 
   5   7   7        1.21       -0.99      5.63 o 
   6   7   7        7.38        8.75      6.54 o 
  -4   8   7        4.35        0.08      5.79 o 
  -3   8   7       35.01       44.52      8.07 o 
  -2   8   7       36.07       30.33      3.90 o 
  -1   8   7       62.46       56.05      4.48 o 
   0   8   7       24.09       24.00      3.71 o 
   1   8   7      160.84      183.26     11.64 o 
   2   8   7     1168.03     1256.73     33.03 o 
   3   8   7       63.06       69.72     11.34 o 
   4   8   7       52.52       57.53      9.74 o 
   5   8   7        0.40        0.30      4.49 o 
   6   8   7      106.15      139.88     16.06 o 
  -3   9   7       74.67       86.46     10.73 o 
  -2   9   7       33.54       31.68      4.27 o 
  -1   9   7        8.17       11.19      4.64 o 
   0   9   7        5.71       15.45      5.33 o 
   1   9   7      286.60      327.87     15.83 o 
   2   9   7        8.29        5.33      5.18 o 
   3   9   7       34.04       37.21      7.45 o 
   4   9   7       40.12       36.99      7.92 o 
   5   9   7      161.73      185.25     16.97 o 
  -2  10   7       77.90       94.45      9.29 o 
  -1  10   7        3.30        7.45      3.65 o 
   0  10   7        2.03        1.68      2.97 o 
   1  10   7      106.63      120.78     11.11 o 
   2  10   7       15.30       17.88      5.33 o 
   3  10   7        0.76        4.64      3.65 o 
   4  10   7       12.36       16.21      6.09 o 
   0  11   7      201.55      218.04     14.15 o 
   1  11   7        0.01       -2.43      2.81 o 
   2  11   7        3.67        6.47      5.18 o 
  -3  -4   8       13.38        3.12      6.24 o 
  -2  -4   8       86.26       81.66     10.73 o 
  -1  -4   8       53.15       44.38      5.70 o 
   0  -4   8       17.81       18.57      5.63 o 
   1  -4   8       47.20       37.06      6.92 o 
   2  -4   8       72.11       79.23     11.11 o 
  -4  -3   8        1.19        8.52      8.52 o 
  -3  -3   8      262.97      261.43     18.19 o 
  -2  -3   8       29.38       25.62      4.74 o 
  -1  -3   8        0.09        0.92      3.16 o 
   0  -3   8       18.26       20.93      6.54 o 
   1  -3   8      103.79       98.79      9.74 o 
   2  -3   8       81.70       65.68      9.05 o 
   3  -3   8       21.78       29.45      8.75 o 
  -5  -2   8       53.45       53.35      9.97 o 
  -4  -2   8       84.64       74.22      7.45 o 
  -3  -2   8        2.81        5.71      3.48 o 
  -1  -2   8       18.25       18.03      3.70 o 
   0  -2   8      643.83      742.42     24.66 o 
   1  -2   8        1.05        0.46      4.64 o 
   2  -2   8        6.92       10.35      6.01 o 
   3  -2   8       40.35       38.51      8.98 o 
   4  -2   8      390.80      375.66     21.92 o 
  -5  -1   8       38.31       39.43      6.10 o 
  -4  -1   8       42.80       53.30      7.08 o 
  -3  -1   8       49.93       51.66      5.94 o 
  -2  -1   8       78.70       90.68      6.98 o 
  -1  -1   8      349.48      342.18     14.92 o 
   0  -1   8      811.31      907.10     25.57 o 
   1  -1   8       16.07        8.52      4.03 o 
   2  -1   8      149.87      178.63     13.02 o 
   3  -1   8      182.21      220.78     15.60 o 
   4  -1   8       72.77       65.37      9.36 o 
   5  -1   8        4.17        1.52      7.08 o 
  -6   0   8        0.21        1.66      4.15 o 
  -5   0   8       66.91       55.57      6.73 o 
  -4   0   8       13.59       20.78      5.18 o 
  -3   0   8       75.19      133.58     28.54 o 
  -2   0   8      472.48      444.55     58.68 o 
  -1   0   8      497.45      452.63     73.02 o 
   0   0   8      533.96      658.39     21.54 o 
   1   0   8      121.40      163.63     10.96 o 
   3   0   8      437.71      394.76     18.42 o 
   4   0   8      144.15      134.70     12.10 o 
   5   0   8       39.03       42.77      8.83 o 
  -6   1   8       32.63       40.90      9.86 o 
  -5   1   8        3.15        2.65      3.88 o 
  -4   1   8       12.43       11.64      4.70 o 
  -3   1   8       46.26       39.19      6.01 o 
  -2   1   8      160.92      141.73      7.49 o 
  -1   1   8       50.88       93.99      9.29 o 
   0   1   8      285.66      282.50     13.40 o 
   1   1   8       47.73      141.93     10.12 o 
   2   1   8     1568.98     1451.65     31.36 o 
   3   1   8       23.17       19.64      5.25 o 
   4   1   8       53.34       43.76      7.31 o 
   5   1   8        0.58        2.74      4.34 o 
   6   1   8      119.46      125.57     13.40 o 
  -6   2   8        1.51        1.56      3.58 o 
  -5   2   8        0.01       -4.50      5.86 o 
  -4   2   8        4.78       23.99      4.78 o 
  -3   2   8      219.35      269.13     13.70 o 
  -2   2   8       51.91       60.54      5.68 o 
  -1   2   8      291.63      288.06     14.08 o 
   0   2   8       62.96       59.66      6.62 o 
   1   2   8     1126.11     1078.73     25.42 o 
   2   2   8       26.40       19.11      4.27 o 
   3   2   8       66.47      105.79      9.36 o 
   4   2   8      345.53      344.45     16.90 o 
   5   2   8      370.00      392.10     18.87 o 
   6   2   8       16.69       18.26      6.62 o 
  -6   3   8        0.04        3.87      3.80 o 
  -5   3   8       10.15       20.47      4.88 o 
  -4   3   8      226.76      242.95     20.67 o 
  -3   3   8      235.63      251.29     22.30 o 
  -1   3   8        5.93        3.81      3.73 o 
   0   3   8       82.86       89.95      5.83 o 
   2   3   8       52.91       54.72      7.00 o 
   3   3   8       32.85       30.90      5.02 o 
   4   3   8       45.91       46.20      7.08 o 
   5   3   8      105.16      109.60     10.28 o 
   6   3   8       47.14       39.72      7.39 o 
  -6   4   8        0.49        6.70      6.62 o 
  -5   4   8        0.89        7.46      3.88 o 
  -4   4   8      428.81      316.37     16.66 o 
  -3   4   8       63.08       61.87      8.38 o 
  -2   4   8       20.57       40.79      7.00 o 
  -1   4   8      146.54       70.58     57.88 o 
   0   4   8      417.81      482.44     29.57 o 
   1   4   8       25.63       41.13      6.36 o 
   2   4   8       34.82       30.98      4.08 o 
   3   4   8      164.58      130.68     12.49 o 
   4   4   8      212.61      175.80     10.58 o 
   5   4   8       68.21       70.85      8.14 o 
   6   4   8        1.53       -3.12      5.02 o 
  -5   5   8      240.26      169.18     13.40 o 
  -4   5   8       28.74       27.17      6.70 o 
  -3   5   8        6.36        0.53      3.96 o 
  -2   5   8       43.74       41.25      6.85 o 
  -1   5   8      631.83      629.47     19.29 o 
   0   5   8       15.68       88.89      8.83 o 
   1   5   8        1.28        9.12      3.41 o 
   3   5   8      136.21      127.95      7.47 o 
   4   5   8       60.46       51.64      5.39 o 
   5   5   8       18.02       12.41      6.32 o 
   6   5   8        4.92       -1.52      6.09 o 
  -5   6   8       60.10       66.06     10.58 o 
  -4   6   8       44.68       41.86      6.85 o 
  -3   6   8      154.58      144.76     12.25 o 
  -2   6   8      289.14      314.85     17.35 o 
  -1   6   8       41.25       47.83     12.14 o 
   0   6   8       20.78       20.76      6.78 o 
   1   6   8      247.18      293.15     41.14 o 
   2   6   8      439.47      487.09     17.96 o 
   3   6   8       56.42       58.22      9.05 o 
   4   6   8       37.03       33.64      7.76 o 
   5   6   8        5.12       21.76      8.07 o 
   6   6   8       71.83       58.38      9.51 o 
  -5   7   8        1.23       -3.58      3.81 o 
  -4   7   8        0.68        0.83      4.27 o 
  -3   7   8        7.58        4.80      3.88 o 
  -2   7   8       11.46       11.72      4.49 o 
  -1   7   8      190.43      178.64     10.99 o 
   1   7   8      300.15      343.66     11.63 o 
   2   7   8      476.59      559.53     23.28 o 
   3   7   8       29.48       41.48      9.36 o 
   4   7   8       11.87       12.02      5.79 o 
   5   7   8        1.52        6.47      5.25 o 
   6   7   8       37.81       35.69      8.44 o 
  -4   8   8       16.16       21.23      7.53 o 
  -3   8   8      216.37      200.39     15.00 o 
  -2   8   8       22.47       27.33      6.24 o 
  -1   8   8       23.52       18.51      6.43 o 
   0   8   8       61.27       51.42      8.10 o 
   1   8   8       87.04       59.13      7.61 o 
   3   8   8        0.66       -4.57      6.39 o 
   4   8   8       12.39        9.51      5.48 o 
   5   8   8      117.38      179.61     18.34 o 
  -3   9   8        0.36       -4.11      5.02 o 
  -2   9   8       29.15       29.84      7.61 o 
  -1   9   8       75.43       80.74      5.70 o 
   0   9   8       31.24       42.17      6.70 o 
   1   9   8        2.39        4.57      3.34 o 
   2   9   8       37.84       34.25      6.92 o 
   3   9   8       15.26       16.66      6.01 o 
   4   9   8      266.62      361.27     23.14 o 
   5   9   8       13.23       22.37     10.04 o 
  -1  10   8       21.44       15.75      4.57 o 
   0  10   8       23.98       21.69      4.80 o 
   1  10   8       74.56       57.00      7.61 o 
   2  10   8        0.21        1.90      3.34 o 
   3  10   8      138.49      194.14     16.44 o 
   4  10   8       38.25       54.80      9.82 o 
   0  11   8        9.76        7.69      5.33 o 
   1  11   8        5.07        1.90      3.96 o 
   2  11   8        4.96        3.81      4.34 o 
  -1  -4   9       54.34       48.66     21.46 o 
   0  -4   9       91.31       98.56     11.19 o 
  -3  -3   9       80.98       76.94     11.50 o 
  -2  -3   9        2.81       10.69      3.82 o 
  -1  -3   9        7.49        3.49      3.69 o 
   0  -3   9       10.78       11.87      5.10 o 
   1  -3   9      157.80      121.62     11.56 o 
   2  -3   9       33.73       38.89      8.83 o 
  -4  -2   9       44.05       39.35      9.29 o 
  -3  -2   9      103.71       88.54     20.59 o 
  -2  -2   9       32.74       67.98     14.65 o 
  -1  -2   9       95.67       81.00      9.78 o 
   0  -2   9      173.23      155.49     12.33 o 
   1  -2   9       20.88       21.38      5.63 o 
   2  -2   9        7.77        5.48      4.94 o 
   3  -2   9        2.99        4.64      7.08 o 
  -4  -1   9      247.40      225.12     12.24 o 
  -3  -1   9       68.52       71.13      7.69 o 
  -2  -1   9      121.87       85.09      6.73 o 
   0  -1   9      107.93      146.28     12.02 o 
   1  -1   9      107.71       98.02      9.90 o 
   2  -1   9       15.18       12.02      5.18 o 
   3  -1   9       32.83       47.49      8.30 o 
   4  -1   9       35.11       35.08      8.07 o 
  -5   0   9       13.44       15.66      5.68 o 
  -4   0   9       16.38       10.81      6.62 o 
  -3   0   9      164.59      141.74     16.17 o 
  -2   0   9      134.97      127.47     14.05 o 
  -1   0   9      408.45      475.89     20.40 o 
   0   0   9      221.70      213.02     13.47 o 
   1   0   9      137.47      171.77     12.55 o 
   2   0   9      179.82      196.12     13.47 o 
   3   0   9      315.13      322.69     18.26 o 
   4   0   9        1.30        4.49      4.80 o 
   5   0   9       23.22       24.05      8.38 o 
  -5   1   9        0.15        0.84      3.61 o 
  -4   1   9        2.70        7.74      4.74 o 
  -3   1   9      177.89      205.29     10.56 o 
  -2   1   9       94.59      113.35     13.77 o 
  -1   1   9       46.11       28.54      5.71 o 
   0   1   9      494.14      528.86     19.11 o 
   1   1   9      105.53      168.12     11.26 o 
   2   1   9       69.47       67.51      7.76 o 
   3   1   9       18.49       20.55      6.70 o 
   4   1   9       16.67       24.74      7.31 o 
   5   1   9       48.18       43.16      8.30 o 
  -5   2   9       41.33       62.42     12.79 o 
  -4   2   9      240.94      211.21     10.53 o 
  -3   2   9       35.90       33.01      7.08 o 
  -2   2   9       40.03       33.71      7.00 o 
   0   2   9      144.47      149.54     10.89 o 
   1   2   9       52.30       63.32      7.69 o 
   2   2   9      230.04      223.45     13.09 o 
   3   2   9        6.17        9.36      5.63 o 
   4   2   9      263.13      247.12     14.92 o 
   5   2   9       84.31       75.95      9.21 o 
  -5   3   9       37.80       29.72      7.95 o 
  -4   3   9        8.02       11.84      4.74 o 
  -3   3   9      113.21      178.69     14.31 o 
  -2   3   9       95.12      109.44     10.89 o 
  -1   3   9       31.36       36.23      6.62 o 
   0   3   9       89.35       85.32      6.16 o 
   1   3   9       28.27       65.91      7.61 o 
   2   3   9       18.52       27.02      5.18 o 
   3   3   9      523.50      445.22     17.65 o 
   4   3   9      320.78      368.28     17.51 o 
   5   3   9       47.26       35.69      6.62 o 
   6   3   9      154.29      122.07     11.34 o 
  -5   4   9       35.22       30.09      8.71 o 
  -4   4   9      170.26      188.67     15.07 o 
  -3   4   9       83.08       72.91      9.36 o 
  -2   4   9       62.80       53.04      8.30 o 
  -1   4   9       13.89       10.96      6.39 o 
   0   4   9      327.91      447.78     12.98 o 
   1   4   9       19.97       19.22      4.35 o 
   2   4   9      303.32      279.10     11.03 o 
   3   4   9      147.28      119.88      7.45 o 
   4   4   9      188.51      194.38     12.02 o 
   5   4   9      237.09      252.06     14.69 o 
   6   4   9       16.61        7.69      5.02 o 
  -5   5   9       47.01       38.06      8.38 o 
  -4   5   9       22.44       17.20      5.63 o 
  -3   5   9       13.56       16.21      6.85 o 
  -1   5   9      197.56      180.83     12.86 o 
   0   5   9        1.89       29.70      4.44 o 
   1   5   9       80.54       87.76      6.49 o 
   2   5   9      228.30      232.42     10.03 o 
   3   5   9      165.26      200.88     16.52 o 
   4   5   9        1.19        4.68      3.97 o 
   5   5   9        4.93        1.37      5.63 o 
   6   5   9       17.88        7.76      5.93 o 
  -5   6   9       45.69       34.78      7.84 o 
  -4   6   9       58.62       52.97      8.44 o 
  -3   6   9      105.98       74.51      9.13 o 
  -2   6   9       40.64       48.93      7.99 o 
  -1   6   9      154.08      135.92     11.56 o 
   0   6   9      204.39      380.33     12.88 o 
   1   6   9      165.70      159.91      8.80 o 
   2   6   9      184.45      208.52     15.34 o 
   3   6   9      169.59      131.88     26.98 o 
   4   6   9       30.10       26.26      7.31 o 
   5   6   9        0.02       -3.96      3.96 o 
   6   6   9       85.85       75.73     11.11 o 
  -4   7   9       14.61       20.09      5.79 o 
  -3   7   9       32.48       35.92      8.60 o 
  -2   7   9       98.25      108.53     11.87 o 
  -1   7   9       97.68      102.51     11.03 o 
   0   7   9       33.41       42.50      5.21 o 
   1   7   9       95.24      127.39      8.50 o 
   2   7   9      449.71      520.04     24.66 o 
   3   7   9       98.56      108.45     11.80 o 
   4   7   9        2.16        6.54      5.48 o 
   5   7   9        0.02        2.43      5.55 o 
  -4   8   9       10.68       10.12      7.23 o 
  -3   8   9        6.84       15.45      6.09 o 
  -2   8   9       27.57       39.88      8.60 o 
  -1   8   9        1.35        1.29      3.81 o 
   0   8   9        0.90       -0.16      2.81 o 
   1   8   9      564.34      704.21     24.88 o 
   2   8   9       24.42       20.77      6.92 o 
   3   8   9       27.18       42.24      8.14 o 
   4   8   9        1.95        5.86      8.38 o 
   5   8   9      127.14      139.28     15.67 o 
  -3   9   9        9.53       20.09      7.69 o 
  -2   9   9        7.63        4.64      5.33 o 
  -1   9   9      118.86       96.12      9.97 o 
   0   9   9       25.61       22.75      5.71 o 
   1   9   9       56.37       54.94      6.70 o 
   2   9   9       37.02       46.80      8.14 o 
   3   9   9        2.69        2.06      5.33 o 
   4   9   9       36.68       62.56     12.71 o 
   0  10   9      112.27      120.09     11.26 o 
   1  10   9       36.75       55.02      8.44 o 
   2  10   9       29.19       21.01      5.55 o 
   3  10   9        1.78        3.96      5.33 o 
  -2  -2  10        0.21       -2.59      5.22 o 
  -1  -2  10      145.56      115.91     11.95 o 
   0  -2  10        2.02        3.34      4.72 o 
   2  -2  10        8.87        6.70      7.08 o 
  -3  -1  10       13.41        9.74      4.26 o 
  -2  -1  10       86.90       93.29      7.69 o 
  -1  -1  10       81.72       77.55      9.82 o 
   0  -1  10      108.65      160.51     13.77 o 
   1  -1  10        6.83        4.94      6.01 o 
   2  -1  10       96.18       74.51      9.36 o 
   3  -1  10       67.13       65.37      9.82 o 
  -4   0  10        0.17       -0.88      4.58 o 
  -3   0  10       78.84       70.98      7.12 o 
  -2   0  10      508.50      644.13     18.48 o 
  -1   0  10      132.49      114.92     11.26 o 
   0   0  10        0.58       -2.43      4.57 o 
   1   0  10       44.21       44.90      8.22 o 
   2   0  10      344.24      398.94     19.78 o 
   3   0  10        8.86       14.15      5.71 o 
   4   0  10        0.94       -0.38      6.39 o 
  -4   1  10       41.59       20.78      6.74 o 
  -3   1  10      136.68      116.98      8.74 o 
  -2   1  10        0.84        1.98      4.34 o 
  -1   1  10       44.78       51.22      7.84 o 
   0   1  10      216.00      219.49     14.01 o 
   1   1  10      998.16      953.38     29.53 o 
   2   1  10        8.95       17.05      5.63 o 
   3   1  10       49.28       48.32      7.61 o 
   4   1  10        0.21       10.35      5.40 o 
  -4   2  10      105.50      164.60     30.06 o 
  -3   2  10        5.17        9.24      4.02 o 
  -2   2  10       27.91       23.22      6.62 o 
  -1   2  10        6.66        1.82      5.40 o 
   0   2  10      526.75      556.11     22.37 o 
   1   2  10        8.80       13.09      5.25 o 
   2   2  10      406.26      467.29     20.77 o 
   3   2  10       45.56       34.09      7.23 o 
   4   2  10      244.65      248.18     16.52 o 
   5   2  10        6.61        4.80      6.24 o 
  -5   3  10        8.65        4.44      4.08 o 
  -4   3  10      241.72      227.86     22.83 o 
  -3   3  10       10.16       21.76      6.62 o 
  -1   3  10       22.45       22.98      7.08 o 
   0   3  10      413.47      309.60     16.44 o 
   1   3  10        0.79        5.33      3.88 o 
   3   3  10      133.15      120.71     10.89 o 
   4   3  10       45.07       34.78      7.15 o 
   5   3  10        3.10       -2.81      5.33 o 
  -4   4  10        3.49        1.52      5.25 o 
  -3   4  10       30.55       27.33      6.92 o 
  -2   4  10      157.40      115.07     11.87 o 
  -1   4  10      336.51      394.91     20.85 o 
   1   4  10       35.18       63.72      5.94 o 
   2   4  10       50.84       34.07      7.95 o 
   3   4  10       61.69       59.58      6.05 o 
   4   4  10       16.17        8.91      5.40 o 
   5   4  10        5.39        4.19      3.96 o 
  -4   5  10       11.11       41.02      9.44 o 
  -3   5  10       10.88       13.02      6.78 o 
  -2   5  10       60.67       71.46     11.19 o 
  -1   5  10       25.51       38.81      7.76 o 
   0   5  10      233.60      216.52     15.07 o 
   1   5  10        0.55       12.34      5.02 o 
   2   5  10      318.96      277.79     47.15 o 
   3   5  10        0.80        6.53      3.43 o 
   4   5  10        8.05        8.87      4.19 o 
   5   5  10        8.70        2.67      7.39 o 
  -4   6  10        4.60        5.55      5.33 o 
  -3   6  10       56.05       47.87      8.83 o 
  -2   6  10       28.93       19.11      6.24 o 
  -1   6  10       73.62       70.09     10.65 o 
   0   6  10        2.17       19.03      6.01 o 
   1   6  10      329.96      346.53     22.72 o 
   2   6  10        0.79        4.51      4.07 o 
   3   6  10        1.19        6.17      5.10 o 
   4   6  10       12.09       10.28      6.17 o 
   5   6  10       68.89       75.88     11.72 o 
  -4   7  10       29.01       15.75      5.79 o 
  -3   7  10       71.20       60.81      8.83 o 
  -2   7  10       14.75       11.34      5.63 o 
  -1   7  10       26.64       19.56      6.09 o 
   1   7  10      168.48      202.80     10.38 o 
   2   7  10       12.90       14.70      4.90 o 
   3   7  10        2.94       10.28      6.92 o 
   4   7  10        3.03        6.85      7.92 o 
   5   7  10       84.60      106.62     15.00 o 
  -3   8  10        5.03        6.92      5.02 o 
  -2   8  10        5.09        6.09      5.86 o 
  -1   8  10       17.57       28.85      7.39 o 
   0   8  10      298.23      355.64     19.56 o 
   1   8  10        4.37       13.09      6.24 o 
   2   8  10        0.49       -2.06      6.39 o 
   3   8  10        0.09        4.87      5.55 o 
   4   8  10      126.38      149.09     16.52 o 
  -2   9  10        0.29        1.22      3.96 o 
  -1   9  10       61.26       74.51      9.74 o 
   0   9  10       24.37       14.61      4.87 o 
   1   9  10       19.08        8.75      6.01 o 
   2   9  10       19.73       20.32      6.32 o 
   3   9  10      158.83      203.35     18.42 o 
   0  10  10        2.20        0.00      4.41 o 
   1  10  10        0.22        6.47      4.11 o 
   2  10  10       20.89       15.98      7.39 o 
  -1  -1  11       76.42       54.27      9.36 o 
   0  -1  11       86.01       65.07      8.91 o 
   1  -1  11      283.17      223.45     16.66 o 
  -2   0  11       25.17       28.99      9.13 o 
  -1   0  11       84.55       79.15     10.12 o 
   0   0  11       79.51       71.99      9.51 o 
   1   0  11       99.99       77.86     10.96 o 
   2   0  11       52.91       42.85      9.36 o 
  -3   1  11       29.53       42.17     10.12 o 
  -2   1  11       43.09       59.90      9.59 o 
  -1   1  11        8.82        6.32      5.18 o 
   0   1  11      441.73      371.85     19.71 o 
   1   1  11      110.47       87.21     10.35 o 
   2   1  11        3.57       16.66      5.86 o 
   3   1  11        4.48       -2.36      6.09 o 
  -3   2  11       10.84        4.87      6.39 o 
  -2   2  11       23.29       22.68      7.23 o 
  -1   2  11      100.60       94.82     10.96 o 
   0   2  11      392.90      340.19     19.11 o 
   1   2  11        5.01       25.19      6.92 o 
   2   2  11      185.45      141.79     12.25 o 
   3   2  11      127.55      158.00     13.70 o 
   4   2  11       14.98       16.97      6.92 o 
  -4   3  11        0.07       -1.75      5.33 o 
  -3   3  11       25.81       30.14      9.05 o 
  -2   3  11       73.52       61.26      9.74 o 
  -1   3  11       49.86       50.69      8.75 o 
   0   3  11       53.81       50.61      8.91 o 
   1   3  11       20.97       18.34      5.63 o 
   2   3  11       22.04       13.85      5.48 o 
   3   3  11       20.38       28.16      6.54 o 
   4   3  11      251.46      193.47     14.01 o 
  -4   4  11       62.40       55.10     10.81 o 
  -3   4  11       37.19       52.82     10.35 o 
  -2   4  11       64.33       57.15     10.28 o 
  -1   4  11      138.95      139.35     13.70 o 
   0   4  11        3.87       35.61      7.15 o 
   1   4  11       86.40      130.75     12.41 o 
   2   4  11      129.97       95.89      7.66 o 
   3   4  11       36.35       29.00      6.32 o 
   4   4  11        2.81        2.81      5.71 o 
  -3   5  11       96.63       92.92     11.95 o 
  -2   5  11       87.74       75.65     11.11 o 
  -1   5  11       92.11       91.63     11.56 o 
   0   5  11       21.05       28.99      7.00 o 
   1   5  11      215.90      248.11     16.13 o 
   3   5  11        0.14        1.81      3.13 o 
   4   5  11        4.69        3.60      4.51 o 
  -3   6  11       36.63       25.42      8.68 o 
  -2   6  11       14.19       12.33      5.79 o 
  -1   6  11       32.90       48.18      9.51 o 
   0   6  11       32.58       41.86      7.92 o 
   1   6  11        2.84        2.06      4.05 o 
   2   6  11       49.38       52.45     19.86 o 
   3   6  11       23.02       31.34      5.59 o 
   4   6  11       75.88       83.18     13.47 o 
  -3   7  11       15.49       18.50      7.84 o 
  -2   7  11       61.44       76.94     11.80 o 
  -1   7  11       29.90       28.92      8.38 o 
   0   7  11      108.82      104.80     12.18 o 
   1   7  11       88.95       90.27     17.88 o 
   2   7  11       27.02       35.68      6.04 o 
   3   7  11       76.86       74.96     10.73 o 
   4   7  11        0.35        0.00      5.55 o 
  -2   8  11       14.91       18.50      8.22 o 
  -1   8  11       97.69      100.08     12.18 o 
   0   8  11      134.30      142.70     13.93 o 
   1   8  11       22.21       23.14      7.76 o 
   2   8  11        0.05        4.49      4.80 o 
   3   8  11        6.46        3.28      6.32 o 
  -1   9  11       69.08       73.44     10.43 o 
   1   9  11       51.14       63.47     10.04 o 
   2   9  11       44.36       63.16      9.97 o 
  -1   1  12       51.00       66.29     10.20 o 
   0   1  12      342.22      322.61     20.63 o 
   1   1  12        0.83       15.53      7.08 o 
  -2   2  12       43.59       22.75      7.84 o 
  -1   2  12      370.40      342.48     21.62 o 
   0   2  12        2.94        2.43      5.02 o 
   1   2  12        0.33       19.56      6.17 o 
   2   2  12        0.23       -4.27      4.27 o 
  -2   3  12       80.26       51.68     10.04 o 
  -1   3  12      211.87      191.10     16.90 o 
   0   3  12       55.64       60.20      9.21 o 
   1   3  12        0.11       -0.91      4.34 o 
   2   3  12      155.72      141.63     13.54 o 
   3   3  12       14.52        7.31      4.94 o 
  -2   4  12       98.18       81.81     11.19 o 
  -1   4  12       28.98       18.34      7.08 o 
   0   4  12       18.00       16.13      6.39 o 
   1   4  12       22.29       25.27      7.84 o 
   2   4  12       71.66       73.36      9.29 o 
   3   4  12        6.80        4.40      4.11 o 
  -2   5  12       16.29        9.29      6.92 o 
  -1   5  12       10.27        1.14      6.92 o 
   0   5  12       12.85       24.88      7.15 o 
   1   5  12      195.43      145.97     13.32 o 
   2   5  12       39.23       46.28      6.93 o 
   3   5  12        5.20        3.12      4.42 o 
  -2   6  12        7.74       15.37      7.84 o 
  -1   6  12        4.02        3.20      6.62 o 
   0   6  12      246.42      314.09     21.16 o 
   1   6  12        3.70        8.91      7.15 o 
   2   6  12       18.95       19.44      4.77 o 
   3   6  12       14.29        7.13      4.32 o 
  -2   7  12       59.62       60.35     11.34 o 
  -1   7  12        9.64       12.10      6.24 o 
   0   7  12      130.82      141.79     13.93 o 
   1   7  12       23.36       34.33      9.36 o 
   2   7  12       17.38       22.58      5.20 o 
  -1   8  12      137.91      175.05     16.60 o 
   0   8  12       26.96       52.90     11.34 o 
   1   8  12       12.84        8.52      5.48 o 
   2   8  12        0.92        0.53      6.54 o 
   0   5  13      138.14      124.28     13.93 o 
                                                 
